# Supplementary material for: Gasdermin E is dispensable for H1N1 influenza virus pathogenesis in mice
Source: Microbiol Spectr. 2026 Feb 5;14(3):e02472-25. doi: 10.1128/spectrum.02472-25 (PMC12955486; doi:10.1128/spectrum.02472-25)
Supplement: Table S1 — Differentially expressed genes. [file spectrum.02472-25-s0002.xlsx]

## Sheet: DEG IAV vs Mock both genotypes
Supplementary Table 1: Differential Gene Expression Analysis
gene	cluster	WT_InfvsMock_log2fc	WT_InfvsMock_padj	KO_InfvsMock_log2fc	KO_InfvsMock_padj
Cdc45	orange	1.92884	2.09143e-19	1.88535	8.59551e-18
H19	skyblue	-1.64243	7.03286e-06	-0.851421	0.0287811
Cav2	red	-0.933585	1.336e-05	-0.804296	0.000273572
Klf6	orange	0.87287	1.29803e-12	0.555554	1.42911e-05
Tbx2	red	-0.733841	7.83192e-07	-0.559486	0.000277197
Wnt9a	red	-0.849831	0.00240453	-0.243862	0.444563
Xpo6	orange	0.823179	2.50604e-10	0.779089	3.66703e-09
Axin2	red	-0.795992	5.5569e-05	-0.773126	0.000131229
Slc22a18	red	-1.04691	2.55799e-06	-0.644899	0.00573982
Pih1d2	red	-1.03085	0.000503568	-0.0922554	0.795376
Fgf23	yellow	3.82814	0.000405275	3.52486	3.58152e-05
Nalcn	skyblue	-2.15093	0.00332943	-0.756844	0.326538
Slfn4	black	8.52798	3.06442e-111	7.48234	7.16478e-97
Tspan32	orange	0.735647	0.000304579	1.25945	1.24345e-09
Lhx2	black	4.686	1.61151e-09	5.97836	9.31773e-09
Gmpr	skyblue	-1.50009	6.54485e-09	-1.33237	5.4273e-07
Mid2	red	-0.943688	4.95767e-06	-0.694204	0.00121025
Trim25	orange	1.43192	4.43882e-25	1.21474	3.78314e-18
Scpep1	orange	0.710171	0.00116841	0.58002	0.0107503
Itgb2	yellow	2.59853	2.41812e-15	2.3686	9.69099e-13
Hddc2	orange	0.555295	0.0109445	0.639215	0.0040822
Tpd52l1	red	-1.50545	0.00012265	-0.763234	0.0786824
Cdh4	red	-1.08976	0.00775348	-0.86961	0.0407321
Bcl6b	orange	1.18826	0.00089035	1.1524	0.00168806
Clec10a	orange	1.03562	0.000231323	1.32691	3.22175e-06
Arvcf	red	-1.50284	1.32688e-07	-1.02996	0.000496383
Rtca	orange	0.633601	4.5164e-06	0.748731	9.40496e-08
Rem1	red	-1.04813	8.6368e-05	-0.905652	0.00099752
Tbrg4	orange	0.934755	4.63734e-09	0.825613	4.14912e-07
Tmprss2	red	-1.49421	1.05961e-13	-1.00251	1.41045e-06
Mx1	black	6.21936	4.10901e-79	6.35017	4.89252e-81
Egfl6	red	-1.00935	0.000667413	-0.463415	0.151916
Lck	yellow	2.64915	3.80732e-07	3.59908	4.98593e-12
Cttnbp2	red	-1.44157	1.88218e-07	-0.707661	0.0155676
Galnt1	orange	0.720937	5.65982e-06	0.638757	9.29075e-05
Sept1	yellow	2.39398	1.12703e-33	2.59265	8.11064e-39
Acvrl1	red	-0.965749	4.83457e-11	-0.909615	1.02839e-09
Tom1l2	red	-0.783078	2.08751e-08	-0.674822	2.46757e-06
Zfp385a	orange	0.880919	0.00128741	0.667662	0.0197104
Itga5	orange	1.39715	5.31429e-06	1.35116	1.69756e-05
Adora3	yellow	2.52035	2.59245e-09	2.7548	1.19892e-09
Hnrnpd	orange	0.850053	1.84776e-13	0.791175	1.49641e-11
Gm2a	orange	0.589575	0.00141192	0.273202	0.175467
Sema4f	red	-1.37948	3.59299e-09	-0.9923	4.32793e-05
Haao	orange	1.22233	2.14666e-05	1.03568	0.000508595
Cd52	yellow	3.44559	1.12021e-35	3.08201	1.67059e-28
Loxl3	orange	0.747094	8.43505e-06	0.643034	0.000196737
Rab5b	red	-0.607886	4.48789e-07	-0.524942	2.26122e-05
Serpinf1	skyblue	-1.82404	4.06114e-13	-0.964161	0.000241556
Tcf7	orange	-0.0959541	0.846278	1.12034	0.00887383
Il12rb1	black	5.40475	4.76586e-42	5.43782	1.91096e-41
Slc5a5	skyblue	-0.772779	0.308278	-2.10092	0.0071946
Kcnn3	red	-1.05534	0.0010009	-0.507009	0.140834
Car4	red	-0.757654	0.00108077	-0.699533	0.00336138
Txnrd3	red	-0.940632	1.51572e-05	-0.826471	0.000235574
Fasl	yellow	3.7781	3.80182e-11	3.43639	2.31686e-08
Il4	skyblue	-1.56678	0.00327445	-1.36201	0.0123415
Pxmp4	red	-0.745077	7.51551e-06	-0.654841	0.000132369
Dlg3	red	-0.681936	1.0582e-06	-0.566888	7.72595e-05
Mmp11	red	-1.22778	8.0762e-09	-0.859147	0.000102785
Vpreb3	skyblue	-3.68251	3.14649e-15	-2.51553	9.8834e-08
Hoxa4	red	-0.64667	0.00486645	-0.389918	0.120406
Mmp14	orange	1.93987	2.32106e-10	1.70249	5.19179e-08
Ccl3	black	5.76593	6.06935e-65	5.11484	6.60153e-57
S100a4	yellow	1.91924	0.00743203	2.56887	0.00783685
S100a6	orange	1.3382	5.35041e-08	1.27029	4.15816e-07
Scn4a	red	-0.957136	0.000320446	-0.762562	0.00641423
Epn2	red	-0.785282	1.68834e-06	-0.633874	0.000182715
N4bp3	red	-0.653714	2.65443e-09	-0.648079	5.9243e-09
Nhp2	orange	1.05139	5.49353e-07	1.0257	1.85245e-06
Mfsd10	orange	0.717552	5.00785e-05	0.572589	0.00179679
Lgals9	orange	1.8846	5.31204e-24	1.85541	3.15706e-23
Cfp	orange	0.70706	0.000274168	0.646388	0.00130395
Timp1	black	6.15335	6.02683e-35	6.01825	2.75679e-33
Uxt	orange	0.73977	0.00148705	0.372507	0.140756
Cnnm3	red	-0.669815	0.000866209	-0.569217	0.00620659
Mxd1	orange	1.72628	1.26706e-18	1.53686	7.98286e-15
Oas1c	orange	1.17037	7.79711e-08	1.04375	4.0615e-06
Oas1h	black	6.1618	6.31537e-06	4.87205	4.37669e-06
Sema6b	orange	1.57328	7.48961e-08	1.07434	0.00041434
Uhrf1	yellow	2.64225	1.01433e-23	2.92552	1.99107e-28
Ramp2	red	-0.707953	0.00217021	-0.675053	0.00445001
Gramd1a	orange	1.01363	2.72123e-29	0.731752	1.63865e-15
Hpn	red	-0.624777	6.90148e-05	-0.193313	0.268622
Itgb7	yellow	2.30773	5.04032e-27	2.12325	7.11992e-23
Rarg	red	-0.948946	2.84627e-12	-0.714315	3.29076e-07
Efnb2	skyblue	-1.84166	2.18554e-15	-1.42599	1.95439e-09
Rrp15	orange	0.661661	0.00922179	0.845789	0.00105077
Rnd2	red	-0.66536	0.00219818	-0.643599	0.00395558
Srr	red	-0.665893	1.87638e-06	-0.477237	0.00106378
Sync	skyblue	-1.68735	2.41922e-11	-0.909769	0.000603392
Fndc5	skyblue	-1.74768	0.0106436	-2.74482	6.25186e-05
Acp5	orange	1.64558	1.42763e-08	1.25559	2.86534e-05
Cnn1	skyblue	-1.64647	1.15135e-11	-0.698534	0.00669709
Ube2c	yellow	3.11661	2.02067e-24	3.33606	1.13533e-26
Cct3	orange	0.706163	2.41371e-05	0.569149	0.00101282
Col18a1	orange	0.640963	0.0126874	0.771161	0.00305708
Kpnb1	orange	0.596766	1.76743e-06	0.592442	3.36174e-06
Tbx21	yellow	3.54029	2.7554e-68	3.77578	5.17295e-71
Tubb6	orange	1.76094	1.56431e-06	1.91832	2.48701e-07
Meox1	red	-1.30137	1.72612e-08	-0.832253	0.000527878
Sost	skyblue	-1.85613	2.73707e-06	-1.57748	0.00015844
Nkx2-1	red	-1.26223	3.86927e-08	-0.802763	0.00081491
Irx2	red	-0.80429	0.000281519	-0.45621	0.0535241
Col1a1	orange	0.723987	0.0280677	0.92437	0.00542937
Itga3	orange	0.501946	0.00365738	0.73659	2.12448e-05
Sgca	red	-0.842949	0.000660049	-1.1524	6.98155e-06
Foxm1	yellow	2.46962	5.49503e-34	2.62131	2.02334e-37
Tubb5	orange	1.15072	1.58082e-09	1.01019	2.1715e-07
Ell2	orange	0.783507	4.69481e-05	0.500292	0.0133275
Jup	red	-0.985285	6.93946e-15	-0.841494	6.3258e-11
Acap1	yellow	1.8177	1.49366e-25	2.04351	1.4766e-31
Tcea3	red	-1.40056	8.60393e-11	-1.03546	3.52852e-06
Ifrd1	orange	0.801628	4.73445e-12	0.528088	1.13897e-05
Stk38l	orange	0.412063	0.00479216	0.709193	1.01276e-06
Brpf1	orange	0.812136	2.56381e-10	0.573867	1.51665e-05
Gstt1	red	-1.25354	3.13586e-06	-0.97724	0.000448307
Gstt3	red	-0.882866	1.38662e-05	-0.651448	0.00216128
Tat	orange	1.28316	0.00311832	-1.11542	0.0145546
Gramd3	orange	0.839786	2.03039e-10	0.857875	1.68315e-10
Eef1e1	orange	0.992294	0.000810647	0.92807	0.00239615
Cldn15	red	-1.03071	0.0052167	-0.665513	0.0901565
Il16	orange	0.504926	0.00139825	0.633428	7.73646e-05
Tcirg1	orange	1.8966	4.31745e-19	1.83803	7.26074e-18
Smo	red	-0.864361	7.4076e-13	-0.593553	1.87103e-06
Tspan33	orange	0.93319	6.17992e-06	0.397718	0.0827103
Folh1	orange	2.32583	0.00189309	1.36974	0.0672187
Lrp3	skyblue	-1.47816	1.42689e-14	-1.6114	5.01402e-17
Cpa3	skyblue	-2.32835	3.62034e-08	-1.46571	0.00056798
Nfix	red	-0.756925	9.09933e-13	-0.552165	4.3719e-07
Uba1	orange	0.651629	6.76555e-06	0.615053	3.3736e-05
Siae	red	-0.300377	0.152059	-0.596609	0.00367343
Spa17	red	-1.23504	3.63397e-09	-1.17033	5.86749e-08
Grik3	skyblue	-1.98633	0.000227239	-0.858482	0.18679
Sipa1l2	red	-0.820655	3.96573e-08	-0.678208	1.01224e-05
Blvra	orange	1.10772	5.10607e-07	0.881328	0.000109041
Pdzd4	red	-0.686395	0.000284284	-0.528706	0.00753812
Srpk3	red	-1.17195	0.000213653	-1.12963	0.000606669
Pnck	skyblue	-1.47292	4.32499e-09	-1.1708	6.17126e-06
Ssr4	orange	0.655291	0.000387068	0.699101	0.000208949
Ltbp2	red	-0.704733	0.00300127	-0.645467	0.00837543
Ift46	red	-0.715919	1.87595e-05	-0.446379	0.0110474
Tmem25	red	-1.42825	4.50115e-06	-0.800032	0.0171485
Cd3g	yellow	3.56368	2.9679e-25	3.43155	5.29507e-23
Spag5	yellow	2.99686	1.61922e-34	3.52747	5.86922e-43
Unc119	orange	0.590946	0.00615248	0.530153	0.0178705
Ccne1	yellow	3.29857	1.11115e-25	2.83914	2.33618e-19
Psmc3	orange	0.678574	5.41474e-05	0.580509	0.000826517
Acp2	orange	0.772299	0.000563686	0.502934	0.0334951
Rapsn	red	-0.928292	0.00457567	-0.660854	0.0592539
Celf2	orange	0.679245	4.65003e-06	0.301422	0.0600895
Spi1	yellow	2.9086	1.4063e-23	2.67283	6.70068e-20
Smg9	orange	0.823865	1.52062e-09	0.807729	5.5638e-09
Rmnd5a	red	-0.888111	0.000725562	-0.448426	0.114181
Mov10	orange	1.50543	2.66252e-28	1.20035	3.03053e-18
Ppm1j	orange	1.11875	1.06081e-05	1.38595	8.22416e-08
Rhoc	orange	1.49399	1.42032e-07	1.41656	1.01839e-06
Def6	orange	1.86452	3.16566e-33	1.88353	1.28874e-33
Zim1	red	-0.428777	0.404964	-1.50541	0.00332419
Angptl4	orange	1.39108	8.17123e-17	1.10665	6.99157e-11
Dbf4	orange	2.05036	3.76932e-16	1.65824	7.46036e-11
Daxx	yellow	2.46877	7.02488e-35	2.26866	1.50699e-29
Ipo4	orange	0.469811	0.0241568	0.6316	0.00259339
Rec8	red	-1.31001	2.45348e-05	-0.574179	0.0852943
Irf9	orange	1.21853	1.2229e-23	1.21109	2.71271e-23
Slc25a42	red	-1.1571	2.38029e-05	-1.10699	8.19877e-05
Dyrk1b	red	-0.842788	1.80657e-05	-0.675155	0.000900158
Ndufb2	red	-0.8352	0.00109045	-0.773106	0.00364483
Rgs19	orange	1.18723	2.54652e-07	1.09356	3.63255e-06
Abhd3	skyblue	-2.62167	1.9422e-12	-1.55109	3.58717e-05
Snrpd1	orange	1.14991	2.39127e-09	0.966773	1.15764e-06
Tsc2	red	-0.792668	3.94668e-07	-0.617706	0.000131208
Rpl3l	skyblue	-1.61538	8.02548e-06	-1.32636	0.000420051
Slc9a3r2	red	-1.09045	1.39736e-08	-0.970448	7.95554e-07
Ikzf4	orange	1.66791	7.42478e-10	1.5114	4.60701e-08
Pon1	skyblue	-2.65646	0.000135456	-1.29084	0.0844935
Tgfb1	orange	0.585815	0.000112028	0.489817	0.00178158
Shh	skyblue	-1.64682	3.64463e-08	-1.19565	0.000121525
Gtf2f1	orange	1.21265	7.46008e-11	1.11695	3.86125e-09
Dennd1c	orange	1.86546	1.11887e-25	1.94943	1.34081e-27
Prkd1	red	-0.839086	2.15806e-09	-0.750133	1.59937e-07
Lcp2	yellow	3.25944	7.23173e-38	3.28626	2.86721e-38
Naa20	orange	0.922283	1.02695e-07	0.687372	0.000130629
Pex6	red	-0.88186	3.18761e-10	-0.841174	3.71386e-09
Tmem143	red	-1.01128	9.53922e-09	-0.699128	0.000149004
Ggct	orange	1.79042	1.88446e-19	1.67363	6.21737e-17
Jag2	red	-0.573514	1.27178e-05	-0.607266	5.5435e-06
Epdr1	skyblue	-1.96652	9.71563e-40	-1.21285	5.20068e-16
Top3a	orange	0.615185	0.000103201	0.462145	0.00492803
Qtrt1	orange	0.528572	0.00833918	0.612324	0.00271527
Chaf1a	orange	1.86518	2.82277e-13	1.82592	1.73258e-12
Pla1a	yellow	3.92611	2.01014e-25	3.91563	6.03078e-25
Mcm2	orange	1.55728	3.22008e-14	1.47991	9.98091e-13
Tpra1	red	-0.773833	1.52329e-07	-0.593291	9.99859e-05
Adgre5	skyblue	-1.71845	7.91161e-12	-1.35696	1.4046e-07
Il17ra	yellow	1.96391	6.07669e-19	2.04865	2.05186e-20
Kcnn1	red	-1.08583	0.00340955	-1.1212	0.00571437
Arrdc2	orange	0.661853	0.000114693	-0.0875434	0.67343
Cd36	red	-1.21811	2.11005e-09	-1.0568	3.77882e-07
Bcam	red	-0.622308	7.20296e-05	-0.446429	0.00635042
Relb	orange	1.56883	2.3773e-11	1.5217	1.58859e-10
Tomm40	orange	0.799084	4.28172e-08	0.622168	3.70782e-05
Hbp1	red	-0.716128	0.000324054	-0.560393	0.00670953
Prkar2b	skyblue	-1.7139	4.58639e-09	-1.45155	1.29844e-06
Cdkn1b	red	-0.622768	0.00063239	-0.55221	0.0033082
Rab8a	orange	0.945313	5.91539e-10	0.747846	1.94772e-06
Hmgn2	orange	0.740238	3.65513e-08	0.574387	3.5046e-05
Cnot11	orange	0.592811	4.63834e-06	0.433933	0.00125592
Slc2a3	orange	1.04849	2.07799e-14	0.500045	0.000575301
Ebi3	yellow	1.76096	9.24416e-05	2.06488	2.27023e-05
Edar	red	-1.16608	0.00584514	-0.00389648	0.993855
Car11	skyblue	-2.16091	2.61772e-14	-1.94301	3.44708e-12
Hck	yellow	2.12558	1.76709e-12	1.93139	2.85977e-10
Ap1m2	red	-0.615822	0.000993183	-0.276481	0.175261
Mob3a	orange	1.15943	4.8889e-06	1.05952	4.61024e-05
Cacnb3	orange	0.776202	4.08471e-05	0.719556	0.000218958
Ccdc65	skyblue	-1.62755	4.38027e-09	-1.16967	3.1426e-05
Pld3	orange	0.683264	2.46263e-05	0.484108	0.00417317
St8sia6	skyblue	-1.66406	2.6255e-05	-0.70948	0.0918104
Fcgrt	red	-0.846616	4.22822e-07	-0.765764	8.14897e-06
Rps11	orange	0.678127	0.000474236	0.492747	0.0151936
Phyhip	skyblue	-1.22634	0.000126316	-1.27098	0.000126348
Crhr2	skyblue	-1.46376	1.04629e-05	-1.29645	0.000190097
Inmt	skyblue	-2.29847	1.03324e-05	-1.89095	0.000445946
Cyp4f18	yellow	4.0244	4.0749e-21	3.40741	2.91097e-15
Impdh1	red	-0.674848	9.3113e-09	-0.647549	6.41045e-08
Dusp3	red	-0.784996	1.73548e-06	-0.65686	0.000103737
Prodh	red	-1.07382	0.00276502	-0.760746	0.0431686
Slc25a1	red	-0.354649	0.128909	-0.62025	0.00697151
Homer3	red	-0.724457	9.33216e-14	-0.62076	4.52945e-10
Rnf215	red	-0.782622	3.62496e-07	-0.5356	0.000815052
Sec14l2	red	-1.27795	6.90857e-16	-0.983098	7.04436e-10
Cp	orange	0.51637	0.000489436	0.612312	4.56263e-05
Rps6ka1	orange	0.6749	1.25214e-11	0.27665	0.00931167
Has1	orange	1.38869	0.00435064	2.48412	4.73843e-07
Itpkc	orange	0.772373	0.000190477	0.627781	0.00342738
Kif20a	yellow	2.74955	8.85851e-25	2.71694	1.24387e-23
Farsa	orange	0.804611	1.64846e-10	0.698822	5.72588e-08
Dnase2a	orange	1.14811	1.09637e-07	0.971964	1.39665e-05
Syce2	orange	1.36404	1.48983e-07	0.811498	0.00290512
Nqo1	red	-1.06067	1.29147e-05	-0.488704	0.0600515
Gys1	red	-0.912748	1.7832e-08	-0.542518	0.00142347
Bax	orange	0.878492	1.49235e-05	0.672531	0.00140521
Il7r	yellow	2.24202	3.0062e-14	1.61902	8.55661e-08
Zfp81	red	-0.401057	0.0651282	-0.583047	0.00717665
Efnb3	red	-0.244674	0.59777	-1.1442	0.00799838
Mmd	red	-0.35979	0.0358615	-0.654036	0.00011999
Hlf	skyblue	-2.36178	5.0949e-13	-2.10683	2.15526e-10
Fam162a	red	-0.644679	7.73009e-07	-0.520425	0.000131716
Ssbp2	red	-0.580531	0.0060504	-0.302346	0.187434
Gstm5	red	-0.547898	0.0321247	-0.929923	0.000298589
Gstm7	red	-1.35819	0.00049254	-0.930443	0.0237325
Stat3	orange	0.937031	3.62012e-14	0.961292	1.00312e-14
Stat5a	orange	0.639854	3.28787e-07	0.761925	1.73382e-09
Ptrf	red	-0.891873	1.3044e-11	-0.716475	1.14753e-07
Zak	red	-0.924665	9.94592e-08	-0.686096	0.000137245
Col5a3	red	-0.916114	3.22219e-05	-0.768536	0.000818289
Dnmt1	orange	1.09904	3.40903e-14	0.954058	9.45764e-11
Ppan	orange	0.847178	0.000138998	0.87316	0.000127327
Angptl2	skyblue	-2.00787	6.30152e-21	-1.6607	1.77713e-14
Etv1	skyblue	-1.23528	0.000158644	-1.52443	4.13299e-06
Kifc2	skyblue	-1.54369	4.01476e-06	-1.23046	0.000367488
Psap	orange	0.73838	0.000324753	0.534465	0.0127685
Phb2	orange	0.597892	2.32232e-05	0.452017	0.0021007
Ptpn6	yellow	2.28418	6.86835e-28	2.20274	7.56508e-26
Il12b	yellow	2.59677	0.000228	1.31686	0.0705553
Clcn5	orange	0.91753	7.54635e-06	1.09969	1.18867e-07
Hif3a	orange	1.92742	8.24748e-24	0.58732	0.00335275
Pde1c	skyblue	-0.783123	0.250093	-2.62703	0.000112573
Spic	yellow	1.84309	0.00545182	2.19102	0.000988984
9330159F19Rik	skyblue	-1.87532	2.25042e-06	-1.47627	0.000377412
Il11	orange	1.46404	0.000640879	1.47825	0.000779261
Bid	orange	1.87895	1.88812e-18	1.94544	7.91639e-20
Dnajb11	orange	0.833656	1.15491e-06	0.614618	0.000560863
Gab2	orange	0.611669	4.35728e-08	0.449909	9.53933e-05
Ctse	yellow	2.45889	1.48461e-09	2.53292	5.53177e-10
Ndrg2	red	-1.15252	0.000113045	-1.06368	0.000534384
Arhgef40	red	-0.590778	4.61318e-07	-0.421916	0.000529504
Cd33	orange	1.32636	0.000113028	1.01516	0.00444018
Nkg7	black	4.59833	5.79046e-72	4.33235	1.97673e-62
Stxbp2	orange	0.723433	1.23131e-06	0.660032	1.62079e-05
Sgce	red	-0.863955	6.74071e-09	-0.750252	9.09614e-07
Slbp	orange	0.975245	7.36129e-13	0.715267	3.59712e-07
Aqp1	red	-1.24131	1.76299e-16	-1.0213	2.83722e-11
Myo9b	orange	0.719445	2.44504e-06	0.621919	7.57412e-05
Ly9	yellow	2.71556	1.93574e-23	2.4241	1.53134e-18
Cd244	yellow	2.96674	1.39408e-13	2.80594	5.06405e-12
Adgre1	orange	1.77178	0.00210365	1.46486	0.0144311
Mtfp1	skyblue	-1.36362	3.15133e-07	-1.53755	1.72129e-08
Pgf	orange	1.63018	2.15037e-14	1.80461	4.43734e-17
Ulk2	red	-0.941936	6.2037e-06	-0.737277	0.00064537
Ccl24	yellow	2.84685	1.78579e-09	2.4585	2.11642e-07
Plod3	orange	0.711012	7.6644e-07	0.621084	2.66324e-05
Ap1s1	orange	0.722765	0.000627553	0.55126	0.0124669
Lbr	orange	0.60804	7.56481e-08	0.619806	6.73638e-08
Bcan	skyblue	-2.45527	1.81159e-14	-1.28635	8.45325e-05
Matk	yellow	2.38607	4.55511e-14	2.09591	7.02991e-11
Nmrk2	skyblue	-1.66214	0.00152962	-0.870552	0.154702
Rasa4	orange	1.77786	2.73357e-22	1.46899	2.45449e-15
Syt5	skyblue	-1.52058	3.97259e-10	-1.21862	1.16782e-06
Sgsh	red	-0.845033	1.72787e-08	-0.812233	9.59243e-08
Chd5	red	-1.37119	0.00042856	-0.978378	0.0167093
Cstb	orange	1.67321	4.19384e-11	1.5513	1.79885e-09
Sh2b2	orange	1.17683	0.00180716	0.769743	0.0531634
Cd44	orange	1.0619	1.07577e-06	1.0516	2.21098e-06
Wdr1	orange	0.920483	1.66803e-07	0.899855	5.21204e-07
Slc2a9	orange	0.62818	3.33982e-05	0.468779	0.00295515
4930550C14Rik	red	-1.35422	0.000822458	-1.10247	0.00871465
Man2b1	orange	0.867267	4.25527e-05	0.529186	0.0178984
Spc25	orange	1.70562	1.0181e-13	1.59806	8.71924e-12
Dnah2	red	-1.11585	2.86959e-10	-0.746953	4.45573e-05
Ripk4	red	-0.730837	9.64325e-07	-0.34283	0.030604
Fgfr4	skyblue	-2.09075	3.96135e-15	-1.6997	3.67965e-10
Cadm3	red	-1.46533	1.37375e-13	-0.328085	0.119813
Slc1a3	red	-1.1353	1.3893e-05	-0.938647	0.000502911
Mlxipl	skyblue	-2.33999	5.92351e-08	-1.72787	0.000104963
Mcm5	yellow	2.46326	2.45641e-26	2.28999	1.17233e-22
Hmox1	orange	1.51821	3.86029e-08	1.77448	1.6449e-10
Il27ra	orange	1.5704	7.42617e-19	1.56332	2.93805e-18
Asf1b	yellow	2.9721	1.50435e-32	2.48103	1.05785e-22
Myl10	skyblue	-2.87727	0.0014569	-0.97036	0.297005
Ddx39	orange	1.15377	3.45413e-19	0.745749	2.19756e-08
Por	red	-0.918161	3.50036e-08	-0.727622	2.24217e-05
Igf1r	red	-0.753756	6.24849e-07	-0.607843	9.90887e-05
Fcer2a	red	-0.901477	0.00466815	-0.259789	0.480943
Cyp2a5	skyblue	-2.68572	2.66825e-07	-2.81318	1.08848e-07
Ube2m	orange	0.59523	0.000115232	0.538912	0.000709558
Adcy9	red	-0.995839	0.000981554	-0.676743	0.0330086
Mef2c	red	-1.08137	3.16751e-08	-0.74272	0.000278322
Mrvi1	red	-1.01508	1.72458e-08	-0.886776	1.20493e-06
Psmd4	orange	0.814788	1.27213e-08	0.5941	6.26884e-05
Tmod4	red	-1.18927	0.000345005	-0.291289	0.453881
Insrr	yellow	3.19658	3.24543e-13	2.45435	1.80112e-09
Mthfd2	yellow	2.99491	1.48497e-28	3.10162	4.69701e-30
Kit	red	-1.34991	3.2108e-09	-1.12897	1.3854e-06
Ampd3	orange	0.922615	1.59313e-06	0.673262	0.000730681
Sh2d1a	yellow	2.9726	8.22934e-07	4.02164	3.1806e-10
Pvalb	skyblue	-2.09229	3.32169e-05	-1.35792	0.0106125
Ranbp1	orange	1.10076	2.8791e-06	0.850897	0.000509771
Cd247	yellow	2.20108	7.57599e-21	2.70907	4.73452e-30
Psmb4	orange	1.03756	1.21709e-08	0.867191	3.60123e-06
Mmp8	black	4.84208	2.2125e-09	3.60315	1.27609e-05
Tnfsf14	yellow	2.91418	6.16203e-17	2.69931	4.12275e-15
Gata6	red	-0.786022	1.36785e-08	-0.574082	6.09523e-05
Rsl1d1	orange	0.649422	2.70114e-05	0.435011	0.00737904
Spo11	yellow	-0.0248985	0.987538	5.72614	5.22783e-05
Nr2c1	red	-0.59667	3.31837e-06	-0.343009	0.0111214
Otx1	red	-1.21149	0.00937356	-0.812946	0.0892179
Itgae	orange	1.32785	7.49927e-07	0.700534	0.01494
P2rx5	red	-1.33807	1.68834e-06	-0.778919	0.00836291
Ephb3	red	-0.897771	8.21515e-10	-0.444048	0.00400605
Calcoco2	skyblue	-3.92963	0.000417131	-4.66361	0.000352563
Snf8	orange	0.601212	6.43505e-05	0.372655	0.0194714
Tbcb	orange	0.790181	9.25902e-08	0.491547	0.0015166
Inpp5k	red	-0.564689	0.00298822	-0.603707	0.0018673
Eps8l1	red	-1.10073	0.000429589	-0.750109	0.0222085
Htra1	red	-1.16454	7.32096e-05	-0.57749	0.0671227
Epor	skyblue	-2.60582	3.07154e-10	-1.67772	7.79175e-05
Ccdc159	red	-1.16693	0.00193254	-0.846361	0.0282409
Atp6v1b1	skyblue	-4.46876	5.06156e-12	-2.34596	0.000174312
Tep1	orange	0.988387	6.46874e-08	0.815911	1.49373e-05
Arpc2	orange	1.07368	6.44719e-08	0.898164	1.09739e-05
Zbtb32	yellow	2.70125	8.5286e-28	2.65519	8.55272e-27
Susd2	red	-1.29483	6.22834e-14	-0.802166	6.52858e-06
Ggt5	orange	0.200008	0.253846	0.588466	0.000421441
Ggt1	orange	1.8307	3.52849e-09	1.79188	8.31225e-09
Crip2	red	-0.910323	3.82049e-06	-0.755421	0.00020317
Cbfa2t3	red	-1.24098	5.63898e-11	-1.07895	2.32222e-08
Fbln1	skyblue	-1.48276	2.66899e-10	-1.13422	2.74626e-06
Pgrmc1	red	-0.917783	8.08391e-13	-0.776786	2.9185e-09
Tek	red	-1.20521	1.7711e-15	-1.09641	8.33803e-13
Cdc20	yellow	2.5219	4.43052e-36	2.45735	1.20526e-33
Adamts4	black	5.07189	5.84459e-26	5.66217	1.87572e-30
Rnf114	orange	1.36991	1.28287e-34	1.27195	8.14249e-30
Neurl1a	red	-1.34707	1.37133e-06	-0.961757	0.000975336
Srm	orange	1.05635	0.000112498	1.01607	0.000305725
Epha2	orange	1.164	5.10679e-07	1.24769	1.08773e-07
Bbs1	red	-1.07902	1.14219e-08	-0.825957	1.69502e-05
Ptbp1	orange	0.585294	1.25546e-05	0.619247	5.61518e-06
Mvd	orange	0.888457	0.00023248	0.968526	8.37589e-05
Cyba	yellow	2.15677	4.58169e-14	1.66437	1.38997e-08
Prkag3	red	-1.0438	0.0048907	-0.267654	0.534286
Atp7b	skyblue	-1.78244	0.00171949	-1.23666	0.0386041
Slc4a3	red	-1.00457	0.000123686	-0.775339	0.00427972
Cdt1	yellow	2.50215	1.97598e-24	2.0004	7.92279e-16
Runx1t1	red	-1.01763	3.05258e-05	-0.823126	0.00119246
Aprt	orange	1.44918	1.7017e-10	1.1777	4.45176e-07
Slc5a6	red	-0.997081	3.22779e-05	-0.96632	8.11693e-05
Tcf23	orange	1.75394	2.30999e-25	0.822995	2.09316e-06
P4htm	red	-0.893826	2.67769e-05	-0.900905	3.10366e-05
Pola1	orange	0.897819	6.00484e-06	0.962647	2.65776e-06
D130043K22Rik	skyblue	-1.73216	1.70378e-07	-0.965503	0.00159845
Gmnn	orange	1.35365	4.81846e-06	0.926328	0.00284447
Acot13	red	-0.595907	0.000101924	-0.812713	2.199e-07
Zfp184	red	-1.38032	0.00591516	-0.919938	0.0564531
B4galnt1	orange	1.51738	2.17323e-11	1.24992	7.36518e-08
Krt23	red	-0.7986	0.00353942	-0.520685	0.0735925
Cnp	orange	0.765573	2.36037e-07	0.761214	4.62643e-07
Ttc25	skyblue	-1.67394	1.19507e-06	-0.908166	0.011302
Ezh1	red	-0.655489	3.64255e-07	-0.576293	1.34329e-05
Hap1	orange	1.49315	1.38357e-25	1.66838	1.34563e-31
P3h4	red	-0.712316	4.38089e-07	-0.526914	0.000333193
Ctnnb1	red	-0.690533	8.45891e-10	-0.454995	0.000101599
Psmd2	orange	0.581513	1.06217e-05	0.562938	3.14479e-05
Vars	orange	1.14216	1.23937e-14	1.05473	1.9313e-12
Vwa7	red	-0.760238	0.000568229	-0.407806	0.0936058
Slc44a4	red	-1.27961	4.01507e-08	-0.664417	0.0065168
Ddah2	red	-0.772503	3.56907e-05	-0.620562	0.0013622
Clic1	orange	1.51826	7.98916e-13	1.30998	1.32804e-09
Lsm2	orange	0.837232	0.000226404	0.945853	4.76501e-05
Pole	yellow	2.79877	6.24691e-24	2.75946	5.7905e-23
Atp1a2	red	-1.08115	8.78213e-07	-0.980467	1.39127e-05
Casq1	skyblue	-1.92202	3.70132e-08	-1.17822	0.00129991
Zfp775	red	-0.509405	0.00337113	-0.583971	0.000982226
Scube2	skyblue	-2.57507	2.2213e-06	-1.81085	0.00136111
M6pr	orange	0.601889	3.94989e-05	0.474795	0.0017526
Tinf2	orange	0.584519	3.59264e-10	0.616507	7.05083e-11
Cav1	red	-1.08909	7.42005e-06	-1.00197	5.88929e-05
Bcl2l1	orange	1.45517	1.73407e-18	0.932696	5.50517e-08
Dio2	orange	1.23194	0.00988051	2.52732	1.17974e-07
Hnrnpa0	orange	0.476943	0.00199301	0.640682	3.85247e-05
Ift43	red	-0.598305	1.40616e-08	-0.466589	2.10985e-05
Tcap	skyblue	-1.74283	7.99968e-06	-1.44969	0.000323937
Crlf1	red	-1.42272	1.24672e-09	-0.681894	0.00571612
Hmgcll1	red	-1.11656	1.17239e-10	-0.86416	1.08104e-06
Fzd3	skyblue	-1.35893	1.15491e-06	-1.25944	1.01953e-05
Mid1ip1	red	-0.835814	2.43542e-09	-0.740709	2.37751e-07
Ap2s1	orange	1.00089	2.03999e-14	0.680221	5.42465e-07
Fgfrl1	red	-0.914756	0.000305318	-0.777895	0.00297336
Fhl2	red	-0.39469	0.2702	-0.920907	0.00756585
Clstn3	skyblue	-3.44867	7.73052e-11	-2.70635	7.83133e-07
Fnbp4	orange	1.00112	2.23379e-16	0.919049	9.09898e-14
Cers4	red	-0.943865	2.8699e-10	-0.801011	1.72228e-07
Scrn3	skyblue	-1.42156	3.07764e-09	-1.17294	1.83371e-06
1700109H08Rik	orange	0.917491	0.00530109	0.981346	0.0037562
Relt	yellow	1.92751	2.03542e-17	2.20134	8.44991e-22
Snrpb2	orange	0.929388	1.62385e-06	0.702734	0.000513104
Ubc	orange	0.601774	1.32675e-06	0.40689	0.00171004
Prpf31	orange	0.908446	4.59314e-08	0.797386	3.0108e-06
Sertad1	orange	1.17338	1.51978e-10	0.901343	1.79726e-06
Arpc5	orange	1.03583	2.37786e-08	0.825636	1.59923e-05
Pou2f2	yellow	2.21102	2.40769e-12	2.07558	1.00115e-10
Mgst1	red	-1.028	1.90236e-06	-0.697274	0.00194532
Nfib	red	-0.64655	1.89222e-05	-0.711688	3.68093e-06
Rab25	red	-0.68217	0.000627422	-0.433697	0.0404351
Rbfox1	skyblue	-1.36821	0.00104775	-1.44053	0.000897621
Rps18	orange	0.690622	2.61273e-08	0.627302	7.68497e-07
Rps15a	orange	0.6923	3.55255e-08	0.638788	6.51377e-07
Acyp1	red	-0.789454	0.00122065	-0.789082	0.00173272
Hdac5	red	-0.685892	5.35595e-08	-0.605622	2.74894e-06
Bmp7	red	-0.879645	0.00298908	-0.0193217	0.960911
Rsph14	skyblue	-1.67611	8.6884e-06	-1.0353	0.00667913
Tbx1	red	-1.01961	3.89029e-05	-0.714971	0.00575599
2610028H24Rik	skyblue	-1.58002	3.90962e-09	-0.736171	0.00924512
Dqx1	red	-0.838812	0.000732895	-0.737076	0.00376711
Ccl8	black	5.57913	2.07846e-62	5.90746	6.67761e-58
Tmem8c	yellow	2.92295	0.00391944	3.34886	0.000753274
Trpm2	yellow	4.40778	1.32738e-23	3.66921	8.58117e-17
Met	red	-1.05887	5.84121e-09	-0.59587	0.00179416
Slc16a12	skyblue	-1.68752	6.3737e-08	-1.10239	0.000520378
Syn2	red	-0.743308	0.0050472	-0.771475	0.00491328
Myod1	skyblue	-1.60509	0.00910399	-1.16342	0.0867774
Kcnq1	skyblue	-1.39421	2.14986e-11	-1.12787	1.15463e-07
Tor2a	orange	0.824012	1.27791e-07	0.617473	0.000131368
Apobec3	yellow	2.18574	1.1409e-108	1.92112	6.15549e-84
Tex15	red	-1.37454	3.3777e-05	-0.614795	0.0893931
G0s2	red	-1.21196	3.07728e-11	-0.802239	2.09665e-05
Tex11	skyblue	-2.60671	7.72769e-06	-1.89802	0.0011926
Fxyd5	yellow	2.46145	5.38363e-27	2.11831	4.34013e-20
Tfcp2	red	-0.662908	3.35183e-05	-0.485623	0.00343852
Nuak2	yellow	2.37505	2.80828e-36	2.02603	1.19129e-26
Cox4i2	red	-0.792984	9.45307e-06	-0.855132	2.70749e-06
Snap47	red	-0.622917	2.30647e-06	-0.731541	4.03864e-08
Wnt3a	skyblue	-2.247	4.1154e-09	-1.56342	7.64872e-05
Kif19a	red	-1.43462	2.3787e-13	-0.637177	0.00159781
Zmynd10	skyblue	-1.67657	2.92196e-10	-0.761719	0.00599553
Slc38a3	skyblue	-1.86497	7.88007e-09	-1.56731	4.24008e-06
Rassf1	orange	0.860911	1.21362e-06	0.808526	8.20575e-06
Rnf112	skyblue	-3.21952	0.000775013	-1.62429	0.0954661
Slc47a1	skyblue	-1.74708	0.000443147	-1.49574	0.00353992
Pifo	skyblue	-1.9568	1.07328e-14	-1.53436	1.79577e-09
Tnfrsf13b	orange	1.20964	2.66423e-06	1.03418	0.000103112
AI597479	red	-0.622653	4.07137e-08	-0.44077	0.000193874
Tmem86a	orange	1.00635	0.00382504	0.60299	0.105599
Optc	skyblue	-3.01094	1.078e-07	-2.08671	0.000191534
Ifi35	orange	1.62681	6.42794e-33	1.45833	2.36793e-26
Rdm1	skyblue	-1.27387	1.63889e-07	-1.26646	3.33197e-07
Mrpl52	orange	0.86551	4.25957e-06	0.884048	4.54516e-06
Ebf3	skyblue	-1.70097	0.00361302	-0.809988	0.200134
Uckl1os	red	-1.40544	2.45487e-06	-0.921841	0.00235985
Apol7a	yellow	2.91117	1.36503e-16	3.14642	1.47301e-19
Psen2	orange	1.22818	4.79657e-08	0.693439	0.00335341
Acaa1b	skyblue	-1.87895	5.01132e-07	-1.56576	4.17832e-05
Fads1	red	-0.683773	6.28407e-12	-0.483532	2.55767e-06
Lmbr1	red	-0.745343	1.35104e-06	-0.423382	0.00874184
Tnfrsf22	red	-0.792142	4.04819e-05	-0.599088	0.00279067
Cars	orange	0.592841	4.8157e-09	0.642019	3.73989e-10
Wnt2	red	-1.34625	4.26362e-09	-1.10691	2.76029e-06
Grid2ip	skyblue	-1.38239	0.00993075	-1.24129	0.0241758
Vac14	orange	0.674729	1.18225e-05	0.565657	0.000385078
Mcoln2	orange	1.98769	5.81272e-07	1.94116	1.39045e-06
Tbrg1	orange	0.751877	9.59188e-10	0.716112	9.72791e-09
1700026D08Rik	skyblue	-2.03876	1.16254e-11	-1.46961	1.50059e-06
Odc1	orange	0.89903	3.64757e-07	0.915583	3.57181e-07
Thg1l	orange	0.690146	0.00163922	0.612434	0.00711832
Adam19	orange	1.10949	5.13557e-06	0.996591	6.82167e-05
Exoc3l2	orange	1.1524	0.00289482	0.88591	0.0295701
Zfp296	orange	0.848767	0.00321835	0.46641	0.144552
Plin5	skyblue	-1.15773	0.000133144	-1.37132	1.14226e-05
Dhdh	red	-1.17884	2.07867e-13	-1.07726	3.8484e-11
Zfp790	red	-0.65718	6.49358e-06	-0.58792	8.46238e-05
Cpb1	skyblue	-2.18716	0.00313996	0.132587	0.883544
Pinlyp	red	-1.01551	0.00708528	-0.588953	0.148206
Fuz	red	-0.56317	0.000437053	-0.59994	0.000252807
Evi5	red	-0.653911	3.36868e-06	-0.60895	2.44e-05
Git1	orange	0.67437	7.80154e-05	0.577901	0.00103415
Scarf2	red	-0.679496	0.000819555	-0.396708	0.0671194
Med15	orange	0.703716	1.44976e-05	0.570382	0.000675174
Aim1l	red	-0.887373	8.07687e-05	-0.88966	0.000112104
Ehf	red	-0.708802	0.00343133	-0.440822	0.0875624
Tmem167	orange	0.817029	8.92729e-08	0.690138	1.19873e-05
Kif11	yellow	3.07724	1.88901e-18	3.60431	1.45194e-23
Mlkl	yellow	3.29324	2.92043e-31	3.23439	4.30136e-30
Ttll5	red	-0.752015	4.00888e-05	-0.553363	0.00344698
Retn	skyblue	-3.43337	5.44494e-08	-1.46026	0.0260359
Cdh23	orange	1.12964	0.00610173	1.35557	0.00157139
Podnl1	yellow	3.00354	2.88057e-18	2.49672	6.05959e-13
Adgrl1	red	-0.793772	2.39255e-13	-0.740208	1.46952e-11
Etv5	red	-1.38092	4.58885e-09	-0.696566	0.00512895
Ptprs	red	-0.71772	1.71005e-06	-0.663625	1.57997e-05
Fer1l4	red	-1.38187	0.00139231	-0.767078	0.0497538
Zfp651	red	-0.900173	2.5867e-07	-0.682773	0.000161754
Bcas1	skyblue	-1.52081	2.39339e-08	-1.24298	6.47202e-06
Snx31	skyblue	-2.34604	0.00983461	-1.02302	0.220216
Cad	orange	0.65458	0.000816429	0.536427	0.00823969
Lypd8	black	6.0001	4.03569e-05	3.82667	1.71393e-05
Timm23	orange	0.650916	0.00280186	0.560534	0.0131602
Tnfaip8l2	yellow	2.50548	1.75499e-20	2.2755	6.8447e-17
Ly6g6e	red	-1.13624	0.00866942	-0.827716	0.0732478
St3gal1	orange	0.624832	6.31765e-05	0.414391	0.0113719
Clip3	red	-0.933386	2.40315e-14	-0.868176	1.35293e-12
Tctex1d2	orange	0.666606	0.00167705	0.452849	0.0453818
Zfp385c	skyblue	-1.63157	2.49222e-05	-1.32371	0.00138941
Glis2	red	-1.00927	1.44652e-19	-0.572907	8.01391e-07
Bicc1	red	-0.776625	7.87949e-10	-0.64394	7.18156e-07
Ankrd28	orange	0.58169	0.000391291	0.668528	5.94341e-05
Klra17	black	5.6615	0.000181789	1.44372	0.165662
Csf1	orange	1.05618	1.53906e-12	1.16291	7.07017e-15
Chrne	orange	1.97958	0.00343671	1.39585	0.0487813
Chfr	orange	0.714243	9.97163e-16	0.705267	4.82729e-15
Ceacam16	black	5.42255	7.50583e-13	3.98732	3.29342e-09
Adam28	skyblue	-1.69538	1.16441e-07	-0.733522	0.0302225
Psmb1	orange	0.909699	3.44164e-13	0.636001	9.13678e-07
Nol3	red	-0.626625	0.00139319	-0.289536	0.179281
Plekhg4	yellow	2.77416	8.39738e-09	1.80743	0.00013507
Tppp3	skyblue	-2.36652	2.81563e-21	-1.79036	2.12216e-12
E2f4	orange	0.72338	2.01213e-09	0.553889	8.406e-06
Surf4	orange	0.674887	3.18413e-05	0.581019	0.000520439
Yes1	red	-0.873616	3.31572e-07	-0.716548	5.07963e-05
Galns	orange	1.31624	1.42702e-07	1.23506	1.38091e-06
Entpd2	red	-1.03644	5.75902e-07	-0.838918	9.51408e-05
Aldh1a3	yellow	1.98818	4.19323e-11	2.22597	1.0031e-13
Actn1	orange	0.731923	0.00034571	0.823667	7.53765e-05
Nolc1	orange	0.693845	1.96847e-05	0.532946	0.00156425
Casd1	red	-0.765673	6.05386e-06	-0.727178	2.85848e-05
Cyp2j9	red	-1.00308	0.00178843	-0.768	0.0229947
Nipsnap3b	orange	0.761084	2.4768e-05	0.51877	0.00621304
Gadd45b	orange	0.611184	4.70703e-08	0.50461	1.1995e-05
Slamf6	yellow	2.55607	5.10789e-19	3.07068	9.10252e-26
Slamf1	yellow	2.24052	7.12078e-13	1.99415	4.23902e-10
Zdhhc12	orange	0.629649	8.12521e-05	0.539298	0.00107709
Endog	red	-1.06745	1.12311e-07	-0.846458	4.77424e-05
Cybb	yellow	2.18944	9.59576e-10	1.72778	2.73912e-06
Pcolce2	skyblue	-2.2722	8.65934e-10	-1.75607	4.17742e-06
Cd48	yellow	2.52282	1.14878e-24	2.6054	1.72552e-25
Dennd6b	orange	0.81295	0.000146832	0.703524	0.00142347
Ace2	red	-1.41837	0.000222294	-1.00171	0.0126004
Gzmb	black	8.11729	2.29188e-174	7.34978	1.37554e-145
C4a	orange	1.32007	2.7685e-06	1.01043	0.000525828
Notch4	red	-0.62284	0.00116589	-0.609598	0.00194153
Lpl	red	-0.394915	0.0954855	-0.742094	0.00140272
Atp6v0e	orange	0.594983	8.30402e-06	0.359957	0.0105965
Gata5	red	-0.785237	0.0014092	-0.512383	0.0513547
Lama5	orange	0.470365	0.0140799	0.610156	0.00157427
Steap1	orange	1.63455	0.000569929	1.37105	0.00509373
Steap2	orange	1.08978	1.21625e-09	0.760229	4.28342e-05
Psma2	orange	1.03241	8.55295e-12	0.866724	2.1711e-08
Capza2	orange	0.910719	2.35964e-06	0.757707	0.000142534
Plekho1	orange	0.803751	3.45808e-05	0.452672	0.0280461
Rxrg	skyblue	-1.70394	0.000336943	-0.946451	0.064184
Rxra	red	-0.700294	3.36721e-07	-0.5948	2.49067e-05
Fcrls	skyblue	-3.55072	1.09123e-46	-2.39692	1.9784e-22
Ncapg	yellow	3.84103	3.10033e-33	4.1399	3.12243e-32
H2afy	orange	0.948644	2.35153e-09	0.873391	7.28352e-08
Gatsl2	red	-0.61354	2.9621e-07	-0.316207	0.0129357
Fcgr1	black	5.99585	9.65849e-27	5.76013	1.37536e-24
Ncf1	orange	2.00683	1.48995e-11	1.6309	9.05562e-08
Wnt11	red	-0.993533	2.71121e-12	-0.601006	4.07141e-05
Chdh	red	-1.66157	0.000443759	-0.294952	0.594936
Stk32c	orange	1.74406	4.0805e-08	1.43955	1.24674e-05
Fli1	orange	0.582208	0.000541461	0.618936	0.000331843
Stard13	red	-0.759981	3.21167e-06	-0.50017	0.00335334
H2-M3	orange	1.88748	8.65833e-30	1.69866	4.74463e-24
Ctsz	orange	1.79506	1.45671e-10	1.50398	1.569e-07
Slmo2	orange	0.925327	6.25522e-09	0.799557	1.04827e-06
Sertad4	red	-1.30898	1.65348e-06	-1.13925	5.92055e-05
Slc25a5	orange	0.928159	1.54753e-11	0.762196	6.41045e-08
Eef1a2	red	-1.20953	4.81275e-06	-1.13172	3.07203e-05
Col20a1	red	-1.03714	0.000214501	-0.579884	0.0508601
Mpped2	red	-1.30113	0.000230681	-1.05396	0.00421747
E2f3	orange	0.758722	2.28016e-06	0.741218	8.6183e-06
Cd274	black	4.59243	5.06125e-210	4.60493	7.20902e-214
Pdcd1lg2	black	4.37182	5.30266e-24	5.35846	7.94752e-21
Il10	black	6.19474	6.66077e-22	5.7441	1.22619e-22
Foxred2	orange	1.63429	3.59264e-10	0.795818	0.0027981
Eif3d	orange	0.784913	6.9803e-11	0.651923	1.36274e-07
H3f3b	orange	0.760959	6.38943e-09	0.692856	2.22519e-07
Nup50	orange	0.720282	2.91658e-06	0.460523	0.00431352
Cmah	orange	0.295643	0.0653369	0.7613	1.35529e-06
Scube1	red	-0.643686	0.000258622	-1.00145	1.23878e-08
Sulf1	red	-1.20318	7.52552e-12	-0.841416	3.52516e-06
Matn4	skyblue	-1.78454	4.27541e-08	-1.14933	0.000717397
Rbpjl	skyblue	-1.68242	8.34548e-08	-1.01523	0.00198396
Sdc4	orange	0.936385	0.000124556	0.938414	0.000173764
Il13ra1	orange	0.907106	0.000685805	0.642966	0.0217289
Nbr1	red	-0.632953	8.59734e-05	-0.50471	0.00251416
Cyth1	orange	0.730657	1.64781e-07	0.48863	0.000785007
Rnd3	orange	0.964768	0.000410502	0.954743	0.000657894
Brca1	yellow	3.14078	1.22015e-24	3.00243	7.29987e-22
Cntnap1	skyblue	-1.72132	2.56674e-08	-2.0579	5.28873e-11
Psmd3	orange	0.872818	2.50398e-10	0.751041	1.0226e-07
Cd300lg	skyblue	-2.06753	0.000824087	-1.91053	0.00267105
Mpp2	red	-0.569131	0.00627263	-0.726057	0.000569537
Vtn	skyblue	-2.23504	3.41165e-09	-1.53701	8.60855e-05
Rpl19	orange	0.605737	1.09676e-06	0.466618	0.000289221
Timp2	red	-0.908379	1.7739e-14	-0.678952	2.46364e-08
Rarb	skyblue	-1.6287	5.08995e-09	-1.03712	0.000222123
Cdc6	yellow	2.37178	6.67311e-21	1.95526	2.03253e-14
Atad5	orange	1.70392	1.8788e-14	1.40555	6.07736e-10
Abr	orange	0.666843	8.03276e-06	0.550255	0.000359791
Rab11fip4	orange	1.20496	8.49747e-15	1.10732	1.93776e-12
Cd40	orange	1.5454	2.65309e-19	1.48388	1.10805e-17
Slc35c2	orange	0.65446	0.00212733	0.582041	0.00835184
Zfp334	red	-0.442497	0.0143579	-0.603845	0.000864039
Wsb1	orange	0.901456	2.38787e-06	1.00671	2.04101e-07
Ttpal	orange	0.708867	4.87676e-15	0.236047	0.0152702
Serinc3	orange	0.809084	4.32314e-13	0.421834	0.000330975
Pgs1	orange	1.02417	2.27207e-08	0.992034	1.04678e-07
Birc5	yellow	3.12038	3.57588e-15	3.35809	9.32737e-17
Afmid	orange	1.14388	0.00142236	0.533243	0.170985
Wfdc2	red	-0.936165	2.62512e-08	-0.528827	0.00277669
Etv4	orange	1.48082	0.000700929	1.898	2.58285e-05
Mmp9	orange	1.02502	0.0178753	1.23693	0.00451485
Slc12a5	skyblue	-1.40092	3.28444e-07	-1.40507	5.22609e-07
Pltp	skyblue	-1.70367	1.0397e-15	-1.33794	7.18202e-10
Ctsa	orange	0.6559	1.04667e-05	0.425286	0.00639483
Pitpna	orange	0.585986	0.000714977	0.546582	0.00216128
Jph2	red	-1.40128	7.17923e-12	-0.948367	7.79527e-06
Dhx58	yellow	3.80596	8.22738e-49	3.75034	2.40882e-47
Hspb9	yellow	2.59668	1.82008e-07	2.67764	5.46293e-07
Mybl2	yellow	2.44576	8.66004e-17	2.36375	1.36799e-15
B4galt5	orange	1.51062	1.44486e-12	1.2814	3.88827e-09
Cadps2	red	-1.30446	2.25065e-23	-0.850418	2.11487e-10
Ddx27	orange	0.662393	9.12856e-06	0.587362	0.00013184
Cyth3	red	-0.819661	9.32638e-07	-0.665853	0.0001123
Cyth4	yellow	2.63076	9.79738e-19	2.60811	2.72993e-18
Rac3	skyblue	-1.85681	4.46483e-08	-1.28659	0.000253529
Hist1h2bc	red	-0.980365	6.69988e-08	-0.805558	1.81607e-05
Baiap2l2	skyblue	-1.70146	0.0019524	-1.9746	0.000711355
Mafk	orange	0.893955	1.20811e-07	0.848026	8.65403e-07
Erbb3	red	-0.812237	0.000288724	-0.479837	0.0436382
Ikzf3	yellow	3.0521	5.18509e-35	3.26074	4.10234e-39
Vmp1	orange	1.68091	2.01761e-13	1.52108	5.5357e-11
Uchl5	orange	0.901921	1.51137e-05	0.52167	0.0183138
Trove2	red	-0.779132	1.68209e-05	-0.642226	0.000608065
Pmp22	red	-0.938968	5.29423e-07	-0.615528	0.00162921
Psmb6	orange	0.89322	5.8959e-08	0.67268	8.08515e-05
Pfn1	orange	1.62228	6.00377e-18	1.3692	7.17395e-13
Gpx3	orange	0.587917	0.00106595	0.363566	0.0568333
Il12rb2	yellow	2.45546	6.77005e-08	3.69876	5.84276e-13
Kpna2	orange	1.25249	5.02287e-18	1.03585	2.11915e-12
Smurf2	red	-0.944056	5.15303e-16	-0.654386	4.89557e-08
Cuedc1	red	-0.674522	4.32847e-07	-0.423166	0.00247729
Abi3	orange	0.633417	1.57413e-05	0.495642	0.00114952
Shroom1	red	-1.42047	1.15812e-05	-0.801272	0.0164157
Kif3a	red	-0.680797	5.86056e-05	-0.731537	2.5307e-05
Sept8	red	-0.589543	1.40749e-07	-0.478984	3.28875e-05
Mapt	skyblue	-1.39393	1.31527e-11	-1.22193	5.8889e-09
Gid4	red	-1.37107	7.83925e-13	-1.10499	1.6989e-08
Myo1b	red	-1.31509	4.28788e-13	-1.07606	6.64422e-09
Ypel2	red	-1.03811	3.8438e-06	-0.652276	0.00564123
Akap1	red	-0.810944	1.35006e-14	-0.439442	6.63113e-05
C1qbp	orange	0.642318	0.000679009	0.650542	0.000818257
6330403K07Rik	skyblue	-1.37758	2.14362e-06	-1.15117	0.000193129
Slc13a3	orange	1.05585	0.00918925	0.56241	0.203811
Chd3	red	-0.717508	3.86052e-12	-0.4394	4.54723e-05
Wnt9b	orange	1.76416	0.00533573	1.09195	0.103775
Adora2b	orange	0.520464	0.020791	0.654569	0.00437556
Trpv2	orange	1.87615	1.29016e-19	1.64988	3.66503e-15
Cenpv	red	-0.506008	0.0235158	-0.617159	0.00549536
Trim37	red	-0.594306	5.42519e-09	-0.609468	2.96935e-09
Ybx2	skyblue	-1.9424	5.21046e-08	-1.30256	0.000371302
Slc2a4	skyblue	-1.74977	2.53406e-07	-1.47444	2.4455e-05
Dnah11	skyblue	-2.42597	2.48503e-16	-1.28819	2.00167e-05
Atox1	orange	0.636925	1.98323e-06	0.579346	2.60849e-05
Tbx3	red	-1.10703	3.57257e-07	-1.02789	3.82031e-06
Dusp14	red	-1.10541	8.25703e-08	-0.81852	0.000127899
Ikzf1	yellow	2.35511	2.49086e-33	2.54436	1.52074e-38
Copz2	red	-0.685888	4.65194e-05	-0.403718	0.0238761
Aatf	orange	0.610642	0.00161326	0.788495	6.09453e-05
Slc25a35	red	-1.12532	3.43407e-07	-0.82091	0.000303769
Zbtb4	red	-1.09328	3.92415e-12	-0.822042	3.96128e-07
Mpdu1	orange	0.63547	0.000299712	0.436644	0.0181988
Cd68	yellow	2.72362	4.1686e-12	2.40356	1.86861e-09
Slc35g3	skyblue	-2.74626	1.52055e-06	-2.5393	6.98642e-06
Acsl1	skyblue	-1.57183	1.88141e-09	-1.35434	4.17915e-07
Abca5	red	-1.14187	0.000658225	-0.730965	0.0390529
Lsp1	orange	1.48626	1.44408e-15	1.28762	1.02653e-11
Sfrp5	skyblue	-1.18527	0.0259738	-1.45482	0.00688925
Myh11	red	-1.45134	7.0137e-16	-0.639529	0.000789638
Unc45b	red	-0.857141	1.47062e-05	-0.752547	0.000228627
Rars	orange	0.947443	1.02575e-09	0.85544	6.89896e-08
Wwc1	red	-1.16321	3.71712e-12	-0.669909	0.000131216
Pnpla5	skyblue	-4.01068	0.00277516	-0.550262	0.678476
Mrpl45	orange	0.821049	1.19821e-07	0.422367	0.0108671
Mb	skyblue	-1.11272	7.33453e-06	-1.45713	5.06568e-09
Irf1	yellow	2.2717	3.68319e-102	2.25455	1.22813e-100
Slc22a5	red	-0.548964	0.00946126	-0.591044	0.00611305
Alox12e	yellow	4.11111	2.16422e-06	4.19569	1.38821e-06
Cxcl16	yellow	2.15631	4.34598e-15	1.8368	5.16854e-11
Med11	orange	0.715433	1.75396e-05	0.529038	0.00244874
Alox15	orange	0.612999	0.194095	1.73433	0.000122209
Heatr9	yellow	2.2653	1.06422e-05	2.40058	6.0627e-06
Ccl4	black	7.72706	1.08744e-57	6.48	3.67451e-68
Natd1	red	-0.634677	0.0012432	-0.463765	0.0240367
E2f2	orange	0.533828	4.63461e-05	0.580355	1.46972e-05
Slfn3	yellow	2.76006	2.55958e-12	2.92371	1.76091e-13
Dnah1	skyblue	-2.1335	8.64995e-09	-1.21124	0.00148407
Dalrd3	red	-0.781885	3.44176e-06	-0.527889	0.00262399
Rab3d	red	-0.590746	0.000163653	-0.452441	0.00550002
Slc25a22	orange	1.31805	4.79014e-19	1.21347	3.60101e-16
Ccl9	orange	1.68963	7.01818e-06	1.61135	2.83401e-05
Scrn1	red	-1.33289	2.89009e-07	-0.959791	0.000359352
Tmem160	orange	0.874346	0.000249576	0.749216	0.00258872
Rab5c	orange	1.07618	2.53024e-09	0.99261	6.89896e-08
Styxl1	skyblue	-1.62429	0.000984982	-0.972715	0.0534826
H13	orange	0.747486	1.78982e-08	0.80137	2.40871e-09
Scn1b	red	-1.38089	7.82907e-10	-0.797648	0.000720881
Chtf18	orange	1.73875	3.26318e-10	1.88056	2.5476e-11
Ahr	red	-1.00497	1.93845e-07	-0.718529	0.000332294
Nop9	orange	0.901804	4.87234e-16	0.731922	1.21425e-10
Grb7	red	-1.42823	1.30492e-08	-1.06443	4.17219e-05
Aoc3	skyblue	-2.73488	8.02178e-17	-1.9759	2.99373e-09
Gdpd2	orange	0.425724	0.246375	0.945201	0.00653342
Tlcd1	red	-0.994991	6.55177e-06	-0.733066	0.00132991
Arhgef25	red	-0.910707	1.72612e-08	-0.797806	1.38847e-06
Arid3a	orange	1.09835	4.0389e-06	0.895609	0.000272765
Mydgf	orange	0.626832	0.0018676	0.525354	0.0121062
Sema6a	skyblue	-1.45433	1.99929e-06	-1.15793	0.000251514
Ccdc12	orange	0.648226	7.39472e-07	0.500454	0.000240874
L3hypdh	red	-0.888714	7.29141e-05	-0.850434	0.000269816
Lyst	orange	0.423867	0.0010497	0.580483	8.37172e-06
Calr3	red	-1.22329	0.00099279	-0.911203	0.0198588
Iyd	red	-1.7247	3.56039e-05	-0.49726	0.260387
Ccdc170	skyblue	-2.3323	1.81918e-19	-1.00855	4.16267e-05
Fbxo5	orange	1.45792	1.85162e-24	1.2391	4.22517e-17
Trdn	red	-0.94877	0.00558777	-1.24418	0.00036691
Stxbp5	orange	0.970918	3.48954e-11	0.896876	1.55742e-09
Katna1	orange	0.990332	5.97811e-12	0.846119	1.00307e-08
Adat2	orange	0.900882	7.28321e-05	0.914291	8.41566e-05
Ltv1	orange	0.839768	2.49232e-05	0.706225	0.000611735
Plagl1	red	-1.2024	3.202e-09	-0.929366	9.03833e-06
Utrn	red	-0.809742	3.09655e-09	-0.647559	4.07139e-06
Mical1	orange	1.15615	3.26318e-10	1.04427	2.50923e-08
Wasf1	skyblue	-1.10708	0.00376979	-1.52342	7.67637e-05
Rab32	orange	1.32761	6.0744e-06	1.40267	2.83895e-06
Fyn	orange	0.696805	4.14149e-07	0.696609	6.9631e-07
Tube1	orange	1.05765	0.0561668	2.09378	0.000135934
Popdc3	red	-0.599548	1.13115e-05	-0.402666	0.00549357
Tnfaip3	yellow	2.31649	7.39972e-30	2.08531	2.54365e-24
Perp	red	-0.585806	0.0506784	-0.802255	0.0076288
Hebp2	red	-0.428511	0.155659	-0.8137	0.0064885
Fam184a	red	-1.15019	1.05502e-05	-1.02861	0.000117593
Qrsl1	orange	0.52659	0.00489547	0.630802	0.00109536
Aim1	orange	1.46894	2.39123e-14	1.26757	9.32735e-11
Vta1	orange	0.759293	0.000681677	0.504833	0.03246
Smpdl3a	red	-0.597116	2.46545e-05	-0.589569	4.68094e-05
Pkib	yellow	2.52771	7.28105e-11	1.90158	1.57609e-06
Rspo3	orange	1.57312	0.00447976	1.81049	0.00182277
Echdc1	red	-0.882677	0.00266565	-0.789671	0.00902243
Slc6a15	skyblue	-2.68135	8.9659e-09	-2.28089	1.2595e-06
Lama2	red	-0.925491	0.000161107	-0.52222	0.0455902
Gprc6a	skyblue	-1.61413	0.000736075	-0.964898	0.0556219
Fam162b	skyblue	-2.14641	1.00891e-09	-1.61855	7.76076e-06
P4ha1	red	-0.593082	5.10529e-11	-0.618011	1.5438e-11
Zwint	orange	0.694701	0.000143683	0.535155	0.00486039
Dcn	red	-1.12795	3.12313e-07	-0.793257	0.000544336
Mrln	red	-1.42171	0.00317859	-0.0814267	0.895056
Cdk1	yellow	2.80821	2.67059e-24	3.75829	4.13414e-38
Rhobtb1	red	-0.916128	1.04045e-05	-1.12759	7.27493e-08
1700040L02Rik	skyblue	-2.02152	1.0091e-07	-1.42179	0.000243867
Dusp6	orange	0.843828	0.000170004	0.768398	0.000881642
Kitl	red	-0.981471	8.51437e-06	-0.760712	0.000865725
Sgk1	orange	0.642383	2.21566e-07	0.274999	0.0389752
Apaf1	orange	1.06603	3.34493e-15	0.914721	2.8852e-11
Arg1	black	5.02439	6.72895e-17	4.54693	7.13249e-14
Enpp3	skyblue	-1.62665	9.4586e-07	-1.2046	0.000342983
Pde7b	red	-1.09637	1.99745e-10	-0.52396	0.00432443
Mtfr2	yellow	3.14657	2.37457e-20	3.23487	3.43006e-19
Map7	red	-0.750058	0.000149437	-0.469502	0.0240777
Ctgf	orange	0.645916	0.00355766	0.683892	0.00250534
Vnn3	red	-1.48794	3.20315e-05	-0.426611	0.279235
Cfap54	skyblue	-2.24342	6.43215e-15	-1.29516	6.53192e-06
Ntn4	skyblue	-1.61369	2.66217e-11	-1.16053	3.48238e-06
Usp44	skyblue	-1.6268	0.00500155	-0.790584	0.232111
Nudt4	red	-0.669122	1.72785e-05	-0.897226	9.00661e-09
Nuak1	skyblue	-1.72839	2.71198e-10	-1.47024	1.4992e-07
Tcp11l2	red	-1.17781	1.34291e-05	-0.984782	0.000422614
Timp3	orange	0.771051	1.10973e-08	0.545023	9.86915e-05
Ascl1	skyblue	-3.7492	2.58724e-05	-1.17194	0.11043
Igf1	orange	1.11533	0.000445385	1.18271	0.000282162
Slc5a8	skyblue	-6.07454	9.8162e-07	-3.2746	1.15428e-06
Mypn	red	-1.09298	2.28131e-06	-0.842496	0.000477615
Hnrnph3	red	-0.715178	6.1404e-07	-0.496598	0.000919783
Ddx21	orange	1.03717	7.56481e-08	0.966284	9.47383e-07
Srgn	orange	1.90118	5.91249e-16	1.62714	9.44395e-12
Ppa1	orange	1.91667	4.51675e-23	1.86364	1.029e-21
Eif4ebp2	red	-0.750601	1.53402e-07	-0.686768	2.69164e-06
Sgpl1	orange	0.648234	0.000321796	0.658463	0.000360726
Pcbd1	red	-1.04794	4.72119e-05	-0.684498	0.0126809
Slc29a3	orange	1.53055	1.14643e-06	1.31061	5.13068e-05
Slc16a7	skyblue	-2.23692	3.10012e-11	-1.40794	4.97426e-05
Lrig3	red	-0.87531	5.51978e-06	-0.419504	0.0405118
Ddit4	orange	1.69907	3.39139e-07	0.728456	0.0423097
Tbk1	orange	0.97128	2.01608e-14	0.800606	6.49297e-10
Pno1	orange	0.890154	0.000187491	0.841917	0.000610883
Plek	yellow	2.41261	5.94827e-16	2.01824	2.92569e-11
Avpr1a	skyblue	-1.63277	0.00397082	-1.15349	0.0523152
Vps54	orange	0.764817	1.41007e-09	0.599864	3.99701e-06
Pcsk4	red	-0.93487	0.000449605	-0.487962	0.0824511
Peli1	orange	0.65686	2.57168e-07	0.527972	5.97948e-05
Apc2	skyblue	-1.35567	2.13817e-07	-1.28827	1.29437e-06
Thap2	red	-0.8916	1.95165e-07	-0.870498	5.85242e-07
Slc1a4	red	-0.933537	2.65932e-09	-0.534829	0.00105441
Dock2	yellow	2.47238	1.28202e-22	2.37518	8.4146e-21
Gamt	skyblue	-1.36279	6.07046e-07	-1.5234	7.6972e-08
Actr2	orange	0.874268	5.68954e-07	0.70429	9.58485e-05
Ptprb	red	-1.15878	5.88144e-07	-0.951531	6.96604e-05
Kcnmb1	red	-1.50814	1.68639e-10	-0.95399	8.70946e-05
Gabrp	skyblue	-1.90706	5.79546e-15	-0.93682	0.000253788
Meis1	red	-1.20339	7.79369e-09	-0.824947	0.000137861
Best3	skyblue	-2.01372	1.23971e-05	-0.422941	0.412564
Cobl	red	-0.826418	2.91676e-05	-0.659291	0.00126808
Rab36	red	-0.780788	1.82504e-06	-0.481748	0.00454784
Adora2a	orange	1.79162	6.32682e-26	1.70181	4.13608e-23
Snrpd3	orange	0.630234	0.00260372	0.499598	0.0224147
Ddc	skyblue	-1.5757	0.000181852	-1.71886	6.88263e-05
Cpm	skyblue	-2.11956	9.61755e-08	-1.43444	0.000525815
E2f7	yellow	1.80654	1.29618e-10	2.27278	4.89927e-15
Phlda1	orange	1.02189	5.96119e-05	1.21459	2.51884e-06
Jsrp1	red	-1.18766	0.000165168	-0.714155	0.0347971
Wif1	skyblue	-4.05224	8.7991e-14	-2.7457	1.24301e-07
Tmbim4	orange	0.699119	7.66296e-07	0.597254	4.16458e-05
Helb	orange	0.932153	6.45608e-12	0.81992	3.71386e-09
Prmt2	red	-0.788972	3.63684e-11	-0.49594	6.84578e-05
Fzr1	orange	0.630358	3.2187e-06	0.667502	1.31098e-06
Txnrd1	orange	0.742529	2.26231e-05	0.783026	1.16043e-05
Glt8d2	skyblue	-3.26575	3.38356e-16	-2.20171	1.08132e-08
Slc36a1	orange	0.703807	0.000214455	0.540516	0.00626408
Adarb1	red	-0.940137	5.42401e-06	-0.94143	8.08522e-06
Appl2	red	-1.03489	9.36205e-07	-0.732142	0.000833393
Slc36a2	red	-0.932438	0.000229964	-0.922906	0.000377027
Hint1	orange	0.718772	8.98585e-07	0.465289	0.00238699
Lyrm7	red	-0.341489	0.304902	-0.844836	0.0084991
Stk10	orange	1.18128	1.46852e-07	1.16687	3.51445e-07
Rel	orange	1.28184	6.98683e-10	1.16528	4.19895e-08
1700093K21Rik	yellow	0.318766	0.735816	2.84078	0.00429329
Mpg	orange	0.665656	2.8247e-05	0.455496	0.0059974
Nsg2	orange	0.432037	0.470266	1.81964	0.000969393
Cdc34	orange	0.707408	6.081e-05	0.569275	0.00183915
Shc2	skyblue	-2.22261	2.25424e-17	-1.16921	1.04183e-05
Sptbn1	red	-0.87112	1.04307e-05	-0.657427	0.00134273
Wdpcp	red	-0.973679	1.36833e-10	-0.741988	1.82324e-06
Fstl3	orange	1.08175	4.49372e-06	1.25132	1.43254e-07
Nudcd2	orange	0.808433	4.39459e-05	0.515367	0.0134443
Hmmr	yellow	3.31679	6.32667e-28	3.51685	1.85083e-27
Hcn2	red	-0.906826	0.00807747	-0.754617	0.0394505
Zfp354b	skyblue	-1.34297	1.6289e-05	-1.34521	2.62484e-05
Cyfip2	orange	1.82842	6.39845e-34	1.60713	2.97829e-26
Hnrnpab	orange	0.752246	0.00126373	0.976877	3.4186e-05
Gfpt2	orange	0.878749	3.46232e-05	0.978259	5.74729e-06
Zfp354a	red	-0.934775	0.00114708	-0.867837	0.00295649
Gnb2l1	orange	0.588196	1.29451e-07	0.500193	1.25276e-05
Il13	black	5.74822	9.5641e-05	2.31912	0.0084676
Jade2	orange	0.62168	1.99016e-08	0.318557	0.00642155
Cdkl3	orange	0.862465	0.000217971	0.893892	0.000169417
Kremen1	red	-0.728429	3.37181e-06	-0.242576	0.161384
Itk	yellow	2.55968	7.89273e-19	2.4051	1.3384e-16
Nefh	yellow	3.2471	2.44386e-13	3.04574	1.80078e-13
Med7	orange	0.671693	0.00071512	0.799982	8.81956e-05
Havcr2	yellow	3.74926	1.28389e-22	3.16553	2.77085e-16
Tnip1	orange	1.37561	6.43096e-13	1.22502	2.96005e-10
Fam71b	yellow	3.45492	6.09252e-07	3.92182	1.41657e-06
Upp1	yellow	2.53604	4.43119e-21	2.59051	8.71895e-22
Tns3	red	-0.745952	6.41675e-11	-0.493373	3.1745e-05
Igfbp3	skyblue	-1.36495	2.32195e-25	-1.21872	1.91163e-20
Pes1	orange	0.603817	0.000589429	0.417552	0.0238511
Adcy1	skyblue	-1.51913	0.0235102	-1.7655	0.00957316
Osbp2	skyblue	-1.69638	0.0300287	-2.14166	0.0066853
Myo1g	yellow	2.27601	8.39895e-32	2.15059	2.42759e-28
Smtn	red	-0.653385	0.00012709	-0.528401	0.00277941
Arf5	orange	0.743812	5.29412e-06	0.572669	0.000742472
Patz1	red	-0.670745	3.02546e-05	-0.326749	0.0581077
Ogdh	red	-0.596263	2.8791e-06	-0.519816	7.36641e-05
Rps27a	orange	0.656685	4.93709e-07	0.504404	0.000193381
Pnpt1	orange	1.03227	8.46721e-14	1.01749	2.97797e-13
Efemp1	skyblue	-1.54414	4.86263e-06	-1.05505	0.00275197
Myl7	skyblue	-1.58031	0.0730853	-2.39453	0.00635518
Pold2	orange	0.684178	6.11309e-05	0.454729	0.0111212
Aebp1	red	-0.809518	5.26906e-08	-0.423259	0.0069959
Pgam2	skyblue	-1.79085	1.16143e-08	-1.31729	5.24006e-05
Dbnl	orange	0.958229	6.39207e-14	0.908436	1.97621e-12
Dynll2	red	-1.10257	1.44864e-17	-0.793008	2.42106e-09
Sept4	red	-0.937034	5.44312e-06	-0.749765	0.000438079
Prr11	yellow	3.00636	3.50105e-22	3.01983	3.20129e-21
Tubd1	red	-0.369404	0.0683748	-0.655811	0.00102179
Acaca	red	-0.760252	0.00957567	-1.06121	0.000317918
Shmt1	orange	0.716144	0.0008586	0.806086	0.000239351
Tom1l1	red	-0.766767	0.000705819	-0.297713	0.234321
Myocd	red	-1.0578	0.00451015	-1.01368	0.00699169
Cox11	orange	0.333966	0.270205	0.832891	0.00451562
Stxbp4	skyblue	-1.50185	2.81473e-09	-1.20041	2.15665e-06
Efcab10	skyblue	-2.79087	8.99098e-06	-1.68521	0.00665942
Atxn7l1	orange	0.743217	9.63614e-07	0.612256	8.80135e-05
Atp6v1c2	red	-1.54159	6.36113e-06	-0.977457	0.00626378
Sypl	red	-0.572531	7.86179e-07	-0.584227	7.52696e-07
Nampt	orange	1.70297	6.14411e-35	1.25357	3.16471e-19
Pik3cg	yellow	2.75937	1.76453e-26	2.03293	7.26471e-15
Tspan13	skyblue	-1.37046	2.88332e-09	-1.18247	5.65544e-07
Agr2	orange	0.0189187	0.968821	1.60188	4.41186e-05
Lpin1	red	-0.91106	0.00727305	-1.06431	0.00198861
Rgs9	skyblue	-1.81828	1.19295e-06	-1.23226	0.00145995
Hs1bp3	red	-0.719534	8.82805e-08	-0.443542	0.00157477
Fam84a	skyblue	-1.72207	2.21908e-30	-0.883966	4.01681e-09
Gna13	orange	1.19483	4.34688e-13	1.13209	1.15763e-11
Abca8b	red	-1.43691	1.039e-09	-0.985271	5.52397e-05
Map2k6	red	-1.04813	9.01595e-05	-1.22787	8.14897e-06
Klhl29	red	-0.578055	0.0425618	-0.742371	0.00919383
Adi1	red	-1.07141	2.68324e-13	-0.958027	1.12266e-10
Fkbp1b	orange	1.3143	2.9474e-06	1.04878	0.000323022
Cmpk2	yellow	2.62953	1.84837e-37	2.66781	1.67799e-38
Rsad2	black	5.82809	4.26848e-64	5.45456	2.44477e-56
Rnf144a	skyblue	-1.76119	4.69738e-17	-0.982061	7.4673e-06
Id2	orange	1.41984	6.93589e-18	1.03571	9.8391e-10
Mboat2	red	-0.699906	0.000973241	-0.740577	0.000670404
Rrm2	yellow	2.97738	4.19756e-27	3.41866	3.50117e-34
Bcap29	orange	0.864423	0.000396833	0.406732	0.126793
Slc26a4	yellow	3.49058	1.34614e-27	3.93737	4.72944e-33
Cenpo	orange	0.764299	5.29002e-05	0.58782	0.00303962
Klf11	red	-0.75118	3.06148e-06	-0.45867	0.00666795
Adcy3	red	-0.599408	0.000193659	-0.501068	0.00271117
Efr3b	orange	0.826111	0.00426493	1.07278	0.000243146
Kif3c	red	-0.796186	5.36225e-12	-0.808431	5.53452e-12
Pxdn	red	-0.970117	9.12168e-14	-0.819195	6.61508e-10
Ccl11	orange	1.18839	1.62065e-06	1.58418	1.58859e-10
Hnf1b	red	-0.899733	3.2739e-06	-0.637614	0.00132854
Ace	red	-0.490531	3.25227e-05	-0.64175	6.38006e-08
Mmp28	skyblue	-1.74284	5.7844e-09	-1.31953	1.87992e-05
Rasl10b	yellow	2.48444	6.24554e-09	1.56499	0.000415393
Gas2l2	skyblue	-1.64754	2.50091e-07	-0.879502	0.0062221
Itgb3	orange	0.938082	7.97599e-05	0.858704	0.000457063
Nle1	orange	0.852308	0.000337013	0.904494	0.000196014
Mrc2	red	-0.669211	0.00820882	-0.493135	0.0640995
Ccl1	black	8.48517	3.8494e-10	7.14459	2.93089e-07
Asic2	yellow	3.31551	6.65586e-05	2.75487	0.00160296
Ftsj3	orange	0.818395	2.02316e-06	0.760151	1.69366e-05
Psmc5	orange	0.612598	7.41674e-06	0.4572	0.00129459
Adap2	orange	1.18744	7.92772e-08	0.963416	2.2947e-05
Psmd12	orange	0.766637	6.61794e-07	0.632168	7.16498e-05
Cacng1	red	-1.10569	2.83709e-05	-0.692171	0.0140835
Cep112	red	-0.798274	6.04841e-05	-0.764675	0.000180533
Rab37	yellow	2.1763	5.43082e-07	2.01524	6.04202e-06
Slc9a3r1	orange	0.958266	4.72583e-09	0.751632	8.28342e-06
Nt5c	orange	0.795581	4.7149e-08	0.686582	4.64439e-06
Hn1	orange	1.22098	6.71839e-14	1.07427	9.33017e-11
Mif4gd	orange	0.889098	5.5658e-22	0.690433	2.82963e-13
2310067B10Rik	red	-0.818101	4.0167e-08	-0.627	4.5735e-05
Itgb4	red	-0.771124	2.46717e-10	-0.33739	0.00892422
Aspa	skyblue	-1.5883	7.8442e-08	-1.17997	8.23399e-05
Fbf1	red	-0.629576	1.94698e-05	-0.504613	0.000930854
Acox1	red	-0.582499	0.00054858	-0.379416	0.0327886
Camkk1	red	-1.22228	8.60189e-26	-0.588882	1.01279e-06
Atp2a3	skyblue	-1.55039	5.01935e-11	-1.29262	8.73222e-08
Ankfy1	orange	0.601412	3.58172e-07	0.62589	1.87203e-07
Spns3	orange	1.61298	0.00470516	1.08703	0.0809004
Tekt1	red	-1.04817	2.22979e-09	-0.90606	3.44431e-07
Rhbdf2	orange	1.2123	4.38372e-07	1.15587	2.41986e-06
Fam64a	yellow	3.07962	4.69749e-17	3.2931	1.11991e-17
Cygb	red	-0.819591	1.29709e-06	-0.5669	0.00131453
Wscd1	skyblue	-2.40475	2.99121e-17	-1.92275	3.19692e-11
1810032O08Rik	orange	0.955582	3.48343e-07	1.09517	5.82446e-09
Mxra7	red	-0.847681	1.9542e-06	-0.686972	0.000192564
Nos2	yellow	2.07302	3.99347e-07	2.39469	8.35141e-09
Slc46a1	red	-0.65537	0.00243979	-0.917499	3.42126e-05
Tmigd1	skyblue	-1.7243	0.00253096	-0.727719	0.253013
Rph3al	red	-1.45463	1.27771e-19	-0.872311	1.10383e-07
Doc2b	yellow	3.458	1.60044e-25	1.07516	0.00128944
Cacna1g	skyblue	-1.37494	0.0102651	-1.75313	0.0013565
Lrrc59	orange	1.12939	3.14949e-06	1.12302	5.59825e-06
Slc35b1	orange	0.591353	3.37878e-06	0.546549	2.81942e-05
Scrn2	red	-0.655756	1.61176e-07	-0.40142	0.00252962
Lrrc46	red	-1.44816	1.00719e-08	-0.714589	0.00744123
Cacnb1	skyblue	-1.662	1.54915e-14	-1.0203	5.75624e-06
Asgr1	skyblue	-3.69286	8.88981e-14	-3.4378	9.0083e-11
Nr1d1	skyblue	-2.37869	1.00065e-12	-1.5671	5.92718e-06
Tmem107	red	-1.00988	1.53885e-09	-0.837086	9.55237e-07
Aurkb	yellow	3.22754	8.42695e-24	3.70001	1.85432e-29
Myh10	red	-1.27055	1.78804e-09	-0.834872	0.000144783
Pik3r5	yellow	2.42656	6.79163e-34	2.31405	8.38016e-31
Cfap52	skyblue	-1.56017	6.28644e-13	-0.927375	2.5438e-05
Krt19	orange	0.820524	0.0105417	1.07297	0.000908874
Top2a	yellow	3.15003	1.11037e-26	3.66567	3.3407e-35
Lsm12	orange	0.818589	5.79021e-07	0.658222	0.000104257
Adam11	orange	0.626976	0.000384308	0.143086	0.484776
Higd1b	skyblue	-1.61866	1.32231e-05	-1.51672	6.77185e-05
Ccdc103	skyblue	-1.59159	5.66465e-05	-0.739397	0.0742183
Nmt1	orange	0.713314	1.15077e-09	0.526582	1.41057e-05
Map3k14	orange	1.21085	1.94163e-19	1.18454	1.47696e-18
Scfd1	orange	0.622513	5.45062e-07	0.52119	4.68941e-05
Pole2	orange	1.53259	2.04007e-06	1.26573	0.000180195
L2hgdh	red	-0.827204	4.00254e-07	-0.606953	0.000316431
Cdkl1	skyblue	-1.9163	0.000195043	-1.54553	0.00309114
Ttc8	red	-1.14739	2.02782e-09	-0.82823	2.0169e-05
Polr2h	orange	0.632961	8.87694e-06	0.423398	0.00538015
Psma6	orange	0.82919	2.2222e-05	0.672666	0.000889674
Nfkbia	orange	1.04475	2.20474e-10	0.600701	0.00050097
Ngb	skyblue	-1.80451	1.21916e-06	-1.59043	2.62557e-05
Gstz1	red	-1.0832	1.71809e-05	-0.819364	0.00168264
Nova1	red	-1.02012	4.01946e-07	-0.923945	1.69058e-05
Esr2	skyblue	-2.09533	0.000104616	-1.90591	0.000585004
Akap5	red	-0.965082	0.000561195	-0.346379	0.266675
Atl1	red	-0.99288	0.000439361	-0.74859	0.0106068
Pygl	red	-0.704345	0.000910561	-0.648327	0.00299072
Timm9	orange	0.618337	0.00314133	0.311556	0.174024
Rtn1	red	-1.0357	0.000244581	-0.994586	0.000622011
Serpina3n	yellow	3.15244	8.16999e-28	3.04439	6.15183e-26
Dhrs7	red	-0.617971	3.5098e-08	-0.660346	6.4321e-09
Clmn	red	-0.956368	1.54414e-06	-0.693648	0.000701217
Hif1a	orange	1.6498	4.00264e-17	1.46703	1.44e-13
Mpp5	red	-1.05202	4.40213e-05	-0.918555	0.000539064
Atp6v1d	orange	0.597955	6.91918e-05	0.369053	0.0201881
Vrk1	orange	0.728382	6.12125e-11	0.62626	4.74577e-08
Eif2s1	orange	1.03506	1.35831e-08	0.730434	0.000114045
Arg2	yellow	2.56482	6.84328e-13	1.50792	1.73718e-05
Erh	orange	0.86878	4.46884e-09	0.767467	4.7077e-07
Susd6	orange	0.605099	1.86398e-07	0.424509	0.000432163
Smoc1	skyblue	-1.61193	6.4172e-07	-1.22025	0.000221737
Zmynd11	red	-0.645665	5.34049e-06	-0.556094	0.000141729
Cdca7l	orange	0.88562	3.82895e-08	0.741967	6.45625e-06
Psmc1	orange	0.727885	5.12819e-07	0.53644	0.00036775
Fbln5	skyblue	-1.6554	1.30492e-08	-1.18626	8.4366e-05
Tc2n	orange	0.638436	0.00401362	0.604153	0.00901599
Lgmn	yellow	2.44797	3.83569e-11	2.08937	3.39457e-08
Pfkp	orange	1.51235	2.25052e-18	1.31564	5.97322e-14
Unc79	skyblue	-3.51885	7.69489e-13	-2.04281	9.73862e-06
Asb2	red	-0.763558	0.00118116	-0.677819	0.00564527
Otub2	red	-0.721282	0.0015545	-0.677483	0.00384655
Ifi27l2b	yellow	3.4258	1.17173e-06	2.76431	0.000201428
Ppp4r4	red	-1.01248	8.39695e-05	-0.798895	0.00277669
Akr1c13	orange	0.678067	0.00810456	-0.11662	0.708428
Net1	red	-0.825797	0.000104641	-0.847007	9.8278e-05
Rgs6	skyblue	-1.48166	6.45046e-10	-1.56952	8.43404e-11
Fam161b	skyblue	-1.89388	4.52315e-07	-1.1562	0.00269492
Entpd5	red	-0.841862	3.96573e-08	-0.710009	6.3539e-06
Aldh6a1	red	-1.44791	0.000155243	-1.06349	0.0076681
Fcf1	orange	0.833838	3.88653e-06	0.825445	8.74797e-06
Mlh3	red	-0.836732	1.78193e-12	-0.856538	1.83914e-12
Esrrb	skyblue	-0.973232	0.220384	-2.44109	0.00264499
Vash1	red	-0.72128	8.11563e-05	-0.612389	0.00120646
Angel1	red	-0.581449	0.000187646	-0.406277	0.0135191
Hhipl1	orange	1.08257	0.00021783	0.900892	0.00289367
Evl	orange	1.24277	1.57137e-11	1.29569	3.38849e-12
Wars	yellow	2.36925	4.04287e-66	2.31968	2.32039e-63
Meg3	skyblue	-1.71409	2.91046e-13	-1.08446	5.31377e-06
Traf3	orange	0.623092	0.00023689	0.712241	3.57019e-05
Amn	yellow	3.40213	4.21772e-05	3.21674	0.000226574
Exoc3l4	orange	0.878991	0.00014795	0.845142	0.00036096
Tnfaip2	yellow	2.40346	4.21278e-23	2.62582	2.29147e-27
Zfyve21	red	-1.02026	0.00023809	-0.773546	0.00742792
Kif26a	skyblue	-1.92937	5.859e-14	-1.41825	7.45776e-08
Gpr132	yellow	2.30569	9.09332e-31	2.26654	1.42995e-29
Gng4	skyblue	-2.06244	7.48195e-06	-1.36537	0.00421081
Amph	red	-1.46346	3.68162e-07	-0.977133	0.0010696
Sfrp4	skyblue	-3.82483	3.06578e-08	-2.08096	0.00339118
Aoah	yellow	3.85331	3.58721e-15	3.8349	1.53817e-14
Irf4	orange	1.27815	3.85705e-07	1.26629	9.87721e-07
Mak	skyblue	-1.87222	3.69303e-15	-1.12454	2.61658e-06
Edn1	red	-0.270128	0.0855692	-0.741577	9.02843e-07
Cap2	skyblue	-1.47247	1.23643e-07	-1.38912	1.15428e-06
Kif13a	red	-0.751892	5.75488e-05	-0.601483	0.00187458
Dek	orange	0.79488	5.50411e-07	0.625974	0.000144069
Id4	red	-1.3063	5.60624e-07	-1.14123	2.19017e-05
Susd3	orange	2.03443	2.04987e-10	1.81797	3.30604e-08
Aspn	skyblue	-1.81706	2.05483e-11	-1.70388	8.27411e-10
Ogn	skyblue	-1.64158	1.22689e-06	-1.34784	0.000112539
Serpinb9b	yellow	3.36309	1.86048e-09	3.75266	1.07278e-10
Ripk1	orange	1.15058	6.94691e-20	0.950623	1.05682e-13
Ly86	yellow	3.04202	1.20937e-31	2.64277	1.45743e-23
Riok1	orange	0.818277	1.94833e-09	0.690784	8.7425e-07
Sema4d	yellow	2.49828	5.44181e-30	2.39542	1.82517e-27
Gadd45g	orange	1.96502	2.72521e-24	1.79762	2.09488e-20
Syk	orange	1.12858	1.15669e-06	1.07762	5.6097e-06
Fancc	red	-0.992439	1.33821e-12	-0.630534	1.8187e-05
Ptch1	red	-0.972077	1.35375e-05	-0.519876	0.028557
Habp4	red	-0.65455	2.39884e-08	-0.423663	0.000537762
Aaed1	skyblue	-1.25	2.85846e-08	-1.37211	1.59319e-09
Mxd3	yellow	2.84303	5.66073e-18	3.27183	8.23167e-22
Prelid1	orange	0.887502	2.1069e-06	0.631788	0.00118365
Pdlim7	orange	0.547857	0.0184032	0.614097	0.00939572
Ddx41	orange	0.732113	2.30206e-09	0.540893	1.86788e-05
Fam193b	red	-0.708499	1.61693e-06	-0.634356	2.86643e-05
Fastkd3	orange	0.601849	0.000164385	0.331379	0.052103
1700001L19Rik	red	-1.47432	5.8018e-05	-0.473596	0.237723
Adcy2	red	-0.774173	1.20811e-07	-0.851699	9.48555e-09
Nkd2	skyblue	-1.42446	2.24483e-09	-1.38734	8.95298e-09
Trip13	yellow	2.92096	1.43187e-27	2.86025	5.54209e-24
Tppp	skyblue	-2.24518	0.000115888	-1.7871	0.00305708
Pdcd6	orange	0.582343	1.57487e-06	0.445015	0.000415603
Erap1	orange	0.870329	2.79556e-18	0.839864	6.31544e-17
Rhobtb3	red	-0.724974	0.000853043	-0.654446	0.00340913
Glrx	orange	2.00503	3.10394e-12	1.71076	5.5638e-09
Arsk	red	-0.985482	2.54844e-05	-1.24192	1.23672e-07
Srd5a1	red	-0.70549	0.0359298	-1.09666	0.00170943
Nsun2	orange	0.670261	0.000245913	0.480719	0.0119858
Lpcat1	red	-0.891687	9.15669e-05	-0.568553	0.017815
Hapln1	skyblue	-1.34615	0.0226103	-1.69753	0.00490076
Vcan	yellow	2.26763	2.01229e-13	2.29611	1.42322e-13
Ckmt2	skyblue	-2.80249	1.52058e-09	-2.03538	2.22226e-05
Cd180	yellow	3.63136	5.71951e-10	3.25264	5.41374e-08
Ocln	red	-0.778196	9.88458e-16	-0.574463	7.93227e-09
Smn1	orange	1.05401	8.81384e-09	0.693216	0.000293042
Mccc2	red	-1.0048	5.61867e-06	-0.966758	2.10067e-05
Btf3	orange	0.688297	1.4588e-05	0.459426	0.00573643
Arhgef28	red	-1.37458	2.9313e-12	-0.806405	8.34797e-05
Hexb	orange	0.930598	6.5309e-05	0.552563	0.0253569
Hmgcr	orange	0.658373	1.66328e-08	0.725206	7.16268e-10
F2rl2	orange	1.17275	1.35375e-05	0.76651	0.010808
Iqgap2	orange	0.982048	4.85241e-11	0.935011	7.18202e-10
Pde8b	skyblue	-1.7144	2.6483e-09	-1.35634	4.67283e-06
Jmy	red	-1.15505	1.57682e-08	-0.81628	0.000118958
Depdc1b	yellow	2.59849	1.20923e-07	3.37307	2.25327e-10
Thbs4	skyblue	-2.16792	2.00116e-05	-1.00501	0.0674069
Serinc5	red	-0.887711	3.09976e-06	-0.500729	0.0126766
Dhfr	orange	1.86131	5.56836e-11	1.46051	7.04196e-07
Rasgrf2	skyblue	-1.76754	3.72995e-07	-1.29059	0.000347237
Cenpk	yellow	3.08836	2.3479e-08	2.28804	7.07783e-05
Cwc27	orange	0.641498	0.00385747	0.739748	0.00114513
Rgs7bp	skyblue	-1.84447	2.00949e-05	-1.55017	0.000500877
Rnf180	orange	1.8929	4.73759e-07	0.78989	0.050507
Parp8	orange	0.719459	1.22601e-08	0.498359	0.000151622
Hcn1	skyblue	-1.55409	1.24772e-05	-1.55363	3.96135e-05
Fgf10	red	-1.04934	1.07686e-07	-0.89521	1.19441e-05
Slc4a7	orange	0.808725	2.8256e-07	0.695331	2.06988e-05
4930452B06Rik	skyblue	-1.65704	1.33185e-09	-1.62725	9.31726e-08
Fam107a	orange	0.926461	0.00264794	-0.34033	0.320783
Acox2	red	-1.28133	2.21721e-11	-0.794087	4.68269e-05
Gpx8	red	-0.87753	1.84045e-14	-0.540172	6.2499e-06
BC067074	red	-0.812166	3.16626e-07	-0.388991	0.0204984
Fst	yellow	3.2834	1.04764e-13	2.11665	3.39612e-06
Kat6b	red	-0.611261	0.00107421	-0.391654	0.0475422
Nr1d2	skyblue	-1.56294	1.07928e-11	-1.32231	1.80944e-08
Thrb	red	-1.32274	5.4065e-10	-1.03373	1.84253e-06
Sftpa1	red	-1.06981	0.00452703	-0.614147	0.12936
Dydc1	skyblue	-1.36782	0.0269131	-1.5893	0.00638978
Dydc2	skyblue	-2.27756	0.00130476	-0.758658	0.279018
Fam213a	red	-1.11783	2.95612e-07	-0.956245	2.02742e-05
Bmpr1a	red	-0.842692	1.24571e-08	-0.654098	1.88939e-05
Ldb3	skyblue	-1.58884	7.73142e-06	-1.16226	0.00164872
Nid2	red	-1.01804	7.74781e-07	-0.777644	0.000252186
Dnajc9	orange	0.87522	1.03266e-10	0.606098	1.806e-05
Plau	yellow	2.29908	4.91358e-14	2.35688	1.69558e-14
Vcl	red	-0.629016	0.00274388	-0.306594	0.179808
Txndc16	red	-1.03966	7.01615e-09	-0.966331	1.31565e-07
Bmp4	red	-0.789932	6.15427e-05	-0.50701	0.0144889
Samd4	red	-0.963366	0.000104788	-0.737688	0.0042369
Rnase4	skyblue	-1.58352	2.2571e-11	-1.35068	2.33989e-08
Dnah12	skyblue	-1.83707	2.03144e-11	-0.770238	0.00669709
Rnase6	orange	1.02388	0.00017093	1.33353	1.81536e-06
Gpr65	yellow	3.73446	3.91552e-32	3.12209	3.18925e-22
Asb14	red	-1.26295	2.80632e-06	-1.08959	9.35617e-05
Btd	red	-0.570098	0.000595153	-0.626229	0.000222225
Sema3g	skyblue	-1.32356	1.94076e-19	-1.233	7.30171e-17
Glt8d1	red	-0.683734	4.73341e-08	-0.649882	4.0967e-07
Kpna3	orange	0.587694	0.000397309	0.324969	0.0675575
Rnaseh2b	orange	1.00669	1.35699e-06	0.772087	0.000397015
Ctsb	orange	1.48366	2.98481e-07	1.22053	4.28315e-05
Gdf10	skyblue	-1.82634	3.25301e-07	-0.971758	0.00994214
Gata4	skyblue	-1.09401	0.115729	-1.84465	0.00749588
Prkcd	orange	0.902869	1.07076e-08	0.770932	1.93746e-06
Anxa8	red	-0.79395	0.000282535	-0.534405	0.0199046
Pinx1	orange	0.877783	0.00499725	0.629016	0.06003
Ska3	yellow	2.61066	3.97259e-10	3.09013	1.11793e-12
Mrpl57	orange	0.671742	0.000160008	0.634888	0.000564909
Cdadc1	red	-0.646564	9.90328e-05	-0.545578	0.00147649
Amer2	yellow	2.26817	0.000669977	1.54319	0.021866
Spata13	orange	1.08893	3.04783e-11	0.883004	1.4734e-07
Esd	orange	0.959622	1.95062e-06	0.786414	0.000161433
Lcp1	orange	2.06436	1.25398e-16	1.65786	7.24146e-11
Nufip1	orange	0.907231	3.93879e-08	0.87064	3.37828e-07
Tsc22d1	red	-0.945306	3.5449e-09	-0.964066	2.66759e-09
Dnajc15	orange	0.688358	4.05037e-05	0.411752	0.0216362
Epsti1	yellow	3.52985	1.7977e-46	3.28191	1.01529e-39
Tnfsf11	yellow	3.77538	6.76345e-12	2.38179	2.67922e-06
Diap3	orange	1.66077	1.64176e-07	1.57692	1.32846e-06
Scara5	red	-1.20896	7.44441e-08	-0.666857	0.00466193
Pbk	yellow	2.21007	1.44143e-07	3.42443	3.78987e-14
Esco2	yellow	2.74178	3.78375e-16	3.32285	3.45533e-20
Ccdc25	orange	1.22991	3.28958e-17	1.14728	8.01727e-15
Ephx2	skyblue	-1.94248	8.26742e-07	-1.75464	1.54157e-05
Chrna2	orange	-0.0682316	0.931902	2.36706	0.0016111
Stmn4	skyblue	-1.73816	0.0315668	-2.36735	0.00960255
Dpysl2	red	-1.11904	9.19399e-15	-1.03677	1.32166e-12
Bnip3l	red	-0.751493	2.21696e-06	-0.746644	4.1519e-06
Ebf2	skyblue	-2.34697	8.45119e-07	-1.50619	0.00235244
Adam7	skyblue	-2.88198	0.000314419	-3.28206	0.000131028
Adamdec1	skyblue	-1.90145	2.91058e-11	-0.969461	0.000790536
Bora	orange	1.52857	9.33851e-11	1.4642	1.21064e-09
Tnfrsf10b	orange	0.251977	0.300046	0.635873	0.00684822
Bin3	orange	1.00221	5.11092e-10	0.769653	3.77711e-06
Ppp3cc	orange	0.935168	1.66013e-07	0.826473	7.95835e-06
Slc39a14	yellow	2.37588	7.98662e-17	2.23151	7.9411e-15
Hr	skyblue	-1.70403	8.72632e-13	-1.12357	5.64135e-06
Sftpc	skyblue	-2.00501	6.98118e-05	-1.23785	0.0199371
Dmtn	red	-1.36882	2.30533e-18	-0.924563	8.93231e-09
Dok2	yellow	2.25143	2.80283e-17	2.32384	5.27707e-18
Gfra2	red	-1.13907	3.91851e-05	-1.18946	2.84747e-05
Sucla2	red	-0.672356	5.57621e-09	-0.524498	1.15549e-05
Uchl3	orange	0.886809	0.000367048	0.687421	0.00828655
Ednrb	skyblue	-1.90777	9.1575e-08	-1.51811	3.70759e-05
Scel	red	-1.08403	2.16286e-18	-0.968613	1.1077e-14
Irg1	black	11.93	4.22871e-18	9.592	2.49327e-29
Cldn10	red	-1.2812	4.95913e-07	-0.625248	0.0199953
Osmr	orange	0.719216	4.16355e-06	0.819558	2.15682e-07
Fyb	yellow	3.44432	4.39365e-33	3.11959	4.061e-27
Dab2	orange	0.839114	0.00110269	0.927875	0.000403175
Ttc33	red	-0.526028	0.0106751	-0.666457	0.00147814
Rem2	red	-0.789848	0.0108876	-1.02008	0.00244522
Haus4	orange	1.15413	1.04744e-17	0.602683	2.38853e-05
Ajuba	red	-0.582149	2.93095e-09	-0.387634	0.000145615
4931414P19Rik	red	-0.633037	3.39656e-05	-0.464385	0.00406421
Slc7a8	yellow	3.62747	2.09723e-19	3.41604	3.71024e-17
C6	red	-0.593213	0.00376891	-0.49251	0.0207582
Oxct1	red	-0.830398	9.28646e-11	-0.758547	6.79245e-09
Psmb5	orange	0.703661	3.18659e-05	0.608773	0.000509695
Pdzd2	red	-1.18014	0.000181229	-0.789054	0.0171227
Slc22a17	red	-1.34164	5.41919e-09	-1.1031	2.9137e-06
Ngdn	orange	0.673609	4.69481e-05	0.677996	6.56852e-05
Sub1	orange	1.02922	8.04063e-07	0.699071	0.00131726
Npr3	skyblue	-2.10549	0.00643402	-0.80452	0.350185
Fitm1	red	-1.52988	5.03266e-05	-1.00803	0.0113833
Psme1	orange	1.88974	2.19262e-45	1.70333	6.22535e-37
Emc9	red	-0.618008	0.00288749	-0.564671	0.00846472
Ripk3	yellow	2.23531	1.86756e-19	2.20482	8.27104e-19
Zscan26	red	-0.847915	9.49866e-06	-0.717165	0.000279211
Cmbl	red	-1.07029	6.89991e-08	-0.988902	1.19729e-06
Ctnnd2	red	-1.32985	6.33974e-07	-0.900101	0.00112673
Tars	orange	0.691851	8.49228e-09	0.633858	2.50763e-07
Amacr	red	-0.873679	0.00178714	-0.719567	0.0129987
Brix1	orange	0.623637	0.005692	0.515892	0.0284516
Nadk2	red	-0.755461	0.00021879	-0.683328	0.00124368
Laptm4b	red	-0.850703	7.12724e-12	-0.689506	5.43601e-08
Sdc2	skyblue	-1.61842	9.60894e-14	-1.28306	8.12903e-09
Dnah5	skyblue	-3.35112	8.52445e-15	-2.05211	3.85463e-06
Ank	red	-0.974256	6.46202e-08	-1.00836	3.72174e-08
Pabpc1	orange	0.600883	6.53775e-08	0.378681	0.00111885
Grhl2	red	-1.21997	1.17063e-10	-0.632427	0.00133451
Rrm2b	red	-0.895566	4.25455e-07	-0.860506	2.11023e-06
Fzd6	red	-1.11055	1.2282e-10	-1.05196	2.3294e-09
Dcaf13	orange	0.880606	1.59624e-08	0.682692	2.38922e-05
Zfpm2	red	-1.05174	4.68339e-06	-0.779309	0.00093507
Oxr1	red	-0.760434	6.01705e-08	-0.554257	0.0001381
Angpt1	skyblue	-1.33807	7.68534e-06	-1.32764	1.40953e-05
Shcbp1	yellow	3.98682	1.76123e-25	3.76995	8.21931e-22
Hrsp12	red	-1.06491	6.29107e-07	-0.688142	0.00226759
Matn2	red	-0.942222	2.03426e-09	-0.846642	1.77794e-07
Pop1	orange	0.718153	8.20663e-05	0.948681	3.31625e-07
Sybu	red	-0.872204	0.00478279	-0.819859	0.00981674
Myc	yellow	2.48935	2.41447e-15	2.68405	1.66815e-17
Mtss1	red	-0.75166	1.92408e-13	-0.528999	5.80709e-07
Klhl38	skyblue	-1.52846	0.0126382	-1.80188	0.00771923
Atad2	orange	0.875517	7.26684e-07	0.820439	6.87331e-06
Has2	orange	1.52587	0.0247726	2.46636	0.00055894
Mtbp	orange	1.42166	1.14161e-14	1.12356	3.17017e-09
Mrpl13	orange	0.73319	0.00402711	0.50952	0.0593196
Col14a1	skyblue	-1.99817	1.61262e-21	-1.23825	1.04125e-08
Sla	yellow	2.60621	7.37332e-24	2.51342	3.97572e-22
Lrrc6	skyblue	-2.53895	8.41085e-10	-1.43116	0.000405584
Adcy8	red	-1.32457	7.01818e-05	-0.795471	0.0237306
Fam49b	yellow	2.19123	1.21216e-20	1.83682	1.32879e-14
Ppara	skyblue	-1.611	2.99939e-05	-1.13205	0.00446616
Gtse1	yellow	3.00402	2.33798e-27	2.65027	2.25011e-21
Tef	skyblue	-1.54968	5.17246e-05	-1.25652	0.00151231
Fam83f	orange	1.07746	0.00162032	0.724567	0.0458459
Deptor	red	-1.02441	5.06178e-05	-0.892666	0.000617671
Dnal4	red	-0.664441	1.70748e-14	-0.444003	7.48804e-07
Nptxr	red	-0.713993	0.000470786	-0.442591	0.0412831
Dscc1	yellow	2.60185	5.02772e-07	2.60068	1.27038e-06
Enpp2	skyblue	-1.63188	2.79744e-08	-1.22433	5.54026e-05
Sh3bp1	orange	1.32549	4.34296e-12	0.868775	1.49539e-05
Parvg	yellow	2.58146	9.60127e-25	2.49845	5.29507e-23
C1qtnf6	orange	0.889855	0.000104224	0.771994	0.00112936
Efcab6	skyblue	-2.15972	1.4199e-08	-1.27702	0.00100776
Ttll1	red	-0.594179	6.3344e-05	-0.795169	2.09373e-07
Myh9	orange	0.610617	0.00305522	0.70957	0.000708665
Adamts20	skyblue	-2.1202	1.38449e-05	-0.799177	0.133417
Desi1	orange	0.608814	0.000432675	0.660664	0.00018548
Aco2	red	-0.697914	3.32052e-09	-0.605876	5.35056e-07
Vdr	orange	0.69846	0.0002143	0.137978	0.533201
Col2a1	skyblue	-3.81759	0.000705295	-2.73675	0.0182731
Nckap1l	yellow	2.40493	1.43845e-18	2.32028	3.40726e-17
Pde1b	yellow	2.02785	6.13287e-09	2.1022	2.48996e-09
Litaf	orange	2.01433	8.59537e-17	1.94104	1.61996e-15
Prm1	black	4.68718	0.000193387	5.65708	8.76078e-05
Nubp1	orange	1.07678	3.67485e-08	1.1222	1.56111e-08
Ciita	yellow	1.89137	1.7048e-22	2.07009	1.00312e-26
Emp2	red	-0.743919	2.12015e-06	-0.442386	0.00735002
Bcl6	orange	-0.136611	0.341552	0.637582	1.64504e-06
Cldn1	red	-1.24512	4.82833e-06	-0.940499	0.000863883
4930562C15Rik	red	-1.29751	8.20157e-07	-0.519087	0.0593923
Srl	skyblue	-1.51341	3.39027e-06	-1.19069	0.000421088
Fgf12	skyblue	-1.5082	0.130921	-2.64246	0.00756147
Hrasls	skyblue	-2.35562	5.2168e-08	-2.15405	2.51864e-06
Hes1	red	-0.594291	0.00192251	-0.355808	0.0820196
Mefv	black	4.89328	8.67674e-29	6.06842	2.92688e-35
Tmem44	skyblue	-1.37619	2.47339e-08	-1.19265	2.41807e-06
Lsg1	orange	0.693885	1.9736e-06	0.587633	9.54356e-05
4930451G09Rik	skyblue	-1.91556	4.61687e-06	-0.731813	0.0887731
Gpt	skyblue	-1.67263	8.5907e-07	-1.2315	0.000479877
Apod	yellow	2.38213	1.74119e-37	2.40976	3.28031e-38
Sharpin	orange	0.748964	5.14827e-11	0.665919	1.01028e-08
Hgh1	orange	0.390671	0.0981412	0.776619	0.000833559
Bop1	orange	0.705859	0.000457989	0.793918	0.000109834
Slc52a2	orange	0.667148	4.50879e-05	0.403526	0.020065
Oplah	red	-0.789709	4.68622e-05	-0.641798	0.00137202
Grina	orange	1.0492	1.85973e-20	0.9012	3.34451e-15
Tsta3	orange	0.62412	1.27597e-06	0.412137	0.00219345
Gsdmd	orange	1.54143	3.14797e-33	1.28793	2.24716e-23
Gpihbp1	red	-0.735913	0.00256302	-0.763443	0.0022249
Ly6c2	black	5.64537	5.0295e-61	5.3873	2.579e-55
Ly6i	black	5.48203	1.97579e-62	4.60789	1.5749e-45
Ly6e	orange	1.24373	2.16775e-29	1.07295	5.77354e-22
Lynx1	red	-1.43395	2.11741e-12	-0.853965	6.14581e-05
Lypd2	skyblue	-1.83327	7.73141e-07	-1.38963	0.000295299
Psca	yellow	2.6128	0.000487167	2.27957	0.0058691
Arc	orange	1.69394	6.916e-07	1.04415	0.00291651
Ptk2	red	-0.685699	2.37509e-13	-0.429085	1.06305e-05
Mapk12	red	-0.90866	1.38559e-09	-0.583691	0.000189048
Tymp	skyblue	-2.81908	7.8068e-15	-1.82738	9.16382e-07
Rabl2	skyblue	-1.50807	1.30655e-11	-0.89152	0.000113647
Acr	orange	1.45314	9.28149e-06	1.13624	0.000700386
Kif21a	red	-1.36891	8.41085e-10	-1.0026	1.38334e-05
Alcam	red	-0.954178	5.40094e-07	-0.619711	0.00181834
Cblb	orange	1.13202	2.14406e-11	0.615617	0.000528648
Dubr	red	-0.751931	6.50523e-05	-0.728593	0.000176012
Retnlb	black	6.10274	9.91274e-05	4.45871	0.00279007
Retnlg	yellow	3.22768	6.98885e-11	2.6903	5.30679e-08
Morc1	orange	0.519546	0.415029	1.94454	0.00144523
Pvrl3	red	-1.30384	4.43733e-09	-1.0803	2.23325e-06
Cd96	yellow	2.65413	4.23088e-13	2.7412	3.01633e-13
Ccdc80	red	-0.416373	0.0426406	-0.615168	0.00273085
Cd200r1	orange	1.67549	0.000453938	1.80229	0.000232831
Mcm4	orange	1.11923	1.19755e-16	0.737814	1.46437e-07
Snai2	red	-0.392279	0.102434	-1.08222	3.63715e-06
Mpv17l	red	-1.46713	1.3904e-07	-0.981461	0.0007185
B3gnt5	orange	0.936669	9.62343e-06	0.925786	1.85369e-05
Sidt1	yellow	1.86169	6.72895e-17	2.24528	1.96167e-23
2610015P09Rik	red	-1.07253	7.47284e-07	-0.700596	0.00204054
Mrpl40	orange	0.613938	0.000356944	0.370527	0.0431666
Gbe1	red	-0.688804	3.98323e-05	-0.616804	0.00035466
Zbtb20	red	-0.833756	1.01341e-05	-0.916847	1.78658e-06
Pmm2	orange	0.679621	1.7982e-09	0.578676	6.11112e-07
St3gal6	red	-1.14642	1.86403e-12	-0.886748	1.17557e-07
Adgrg7	black	6.78367	1.1098e-05	3.09123	0.0229785
Slc7a4	skyblue	-2.02047	9.19683e-09	-1.38916	0.000132527
P2rx6	skyblue	-2.83478	1.84038e-14	-1.80121	1.80887e-06
Lrrc74b	skyblue	-2.65688	2.79765e-09	-1.40663	0.00224185
Aifm3	red	-1.12242	0.000994246	-0.930513	0.00884865
Sdf2l1	orange	1.40191	5.75084e-08	1.37248	2.01541e-07
Spag6	skyblue	-2.46985	4.07667e-19	-1.54946	1.27609e-08
B4galt4	red	-1.15727	8.84713e-09	-1.17168	9.13512e-09
Maats1	skyblue	-1.5924	2.48311e-10	-0.858971	0.00095638
Nr1i2	skyblue	-2.62552	3.98784e-06	-1.92715	8.5447e-05
Umps	orange	0.948164	1.62085e-07	0.794207	2.06988e-05
Muc13	yellow	1.85461	0.00111379	2.0524	0.000624402
Rabl3	orange	0.482284	0.022315	0.796746	0.000156213
Hcls1	yellow	3.04414	1.02863e-23	2.86494	5.68147e-21
Mylk	red	-0.723902	5.44373e-07	-0.598233	5.91011e-05
Adcy5	skyblue	-1.67229	2.93305e-07	-1.07325	0.00158517
Clcn2	red	-0.818306	2.56894e-05	-0.596169	0.00304926
Pdia5	red	-0.795437	1.90945e-06	-0.721197	3.05661e-05
Dirc2	red	-1.03971	7.03286e-06	-0.959708	5.31885e-05
Dgkg	skyblue	-1.62068	4.63079e-05	-0.707056	0.0889971
D16Ertd472e	orange	0.78508	2.32139e-11	0.595072	9.83252e-07
Cxadr	red	-1.09567	4.93566e-20	-0.642213	2.37256e-07
Usp25	orange	0.72387	3.40458e-14	0.579932	2.96752e-09
Fetub	skyblue	-1.97887	5.86507e-06	-1.13893	0.0131287
Samsn1	yellow	2.86963	4.72506e-31	2.49778	1.73603e-23
Adipoq	skyblue	-2.87029	0.000412138	-1.75788	0.0407899
Rfc4	orange	1.35756	7.49195e-09	1.32177	4.9671e-08
Robo1	red	-0.92129	5.06726e-05	-0.918035	7.58509e-05
St6gal1	red	-0.617283	2.37178e-09	-0.313195	0.00410127
Adamts5	red	-1.54869	9.87064e-09	-1.00405	0.000345897
Cd86	yellow	2.76196	6.32316e-15	2.41031	2.16006e-11
Parp9	yellow	2.54673	5.73644e-78	2.3531	1.15613e-66
Pigp	red	-0.782442	1.22192e-05	-0.76529	3.15063e-05
Ripply3	red	-1.12197	1.48971e-06	-0.837527	0.000539865
Chaf1b	yellow	3.04138	6.24899e-29	2.25532	8.04892e-17
Cbr3	red	-0.908083	4.16293e-06	-0.747583	0.000238341
Clic6	skyblue	-2.816	1.71916e-34	-1.56471	1.79123e-11
Rcan1	orange	0.474701	0.00269891	0.610418	0.000139401
Runx1	orange	0.63688	0.000108104	0.512743	0.00263527
Itsn1	red	-0.723339	1.33551e-12	-0.400455	0.000190097
Donson	orange	0.610686	8.18811e-06	0.357246	0.0150311
Tmem50b	red	-1.05099	6.35494e-09	-0.895784	1.3436e-06
Mis18a	orange	0.942118	5.06533e-08	0.754885	2.75199e-05
Adcy6	red	-0.782692	4.583e-06	-0.603219	0.000653666
Enah	red	-0.891735	1.41289e-08	-0.392719	0.0190557
Wnt10b	skyblue	-2.49288	1.1906e-11	-1.6904	7.79464e-06
Tuba1b	orange	0.810177	1.47455e-08	0.661828	7.01258e-06
Prpf40b	red	-0.664335	7.37827e-05	-0.649495	0.000153937
Faim2	skyblue	-3.19367	1.16394e-07	-2.22811	0.000360726
Racgap1	yellow	2.84757	5.57334e-53	2.73809	4.80444e-48
Asic1	red	-0.613994	0.00129487	-0.42605	0.0367295
Gpd1	skyblue	-2.5803	4.3637e-05	-1.89533	0.00388485
Cela1	yellow	2.21129	1.91395e-05	1.73752	0.00126509
Krt7	orange	0.90396	5.28047e-05	1.09752	1.19826e-06
Krt6b	skyblue	-2.34574	0.0040136	-1.22788	0.166952
Krt18	orange	1.97405	1.05264e-11	1.81536	7.36705e-10
Csad	red	-1.06781	4.00289e-08	-0.853397	2.06948e-05
Soat2	black	4.31313	9.00757e-37	4.82866	4.3241e-44
Igfbp6	skyblue	-1.88459	0.000729614	-1.36445	0.0194836
Prr13	orange	1.02853	5.12748e-09	0.851607	2.58072e-06
Map3k12	red	-0.661387	2.32229e-05	-0.385633	0.0181253
Calcoco1	red	-1.32826	1.24729e-05	-1.06068	0.000746435
Sncg	red	-0.526681	0.0130353	-0.737258	0.000428943
Cdkn1a	yellow	2.65926	7.3673e-58	2.22257	1.68605e-40
Cxcl13	yellow	3.11378	2.92342e-06	3.25384	1.52859e-06
Lrrc71	red	-1.37868	1.69629e-07	-0.558586	0.0470366
Noct	yellow	2.25345	2.91621e-11	1.888	4.86767e-08
Fhl1	skyblue	-1.50689	1.12986e-09	-1.10357	1.60993e-05
Msrb2	red	-1.4666	2.44779e-11	-1.04832	2.90432e-06
Rfc2	orange	0.638729	7.82554e-07	0.420706	0.00183353
Denr	orange	0.597804	0.000516719	0.411475	0.0233534
Prmt5	orange	0.587967	8.12873e-05	0.434424	0.00523467
Gzma	yellow	4.23448	1.14235e-55	3.82119	4.93014e-45
Wrb	red	-0.877469	3.76233e-05	-0.803271	0.000233681
Ivns1abp	red	-0.672187	0.000501165	-0.642099	0.00121064
Slc38a1	orange	0.837025	9.93811e-08	0.811827	3.81837e-07
Vwa5a	orange	0.705712	1.06316e-14	0.624086	1.78018e-11
P3h3	red	-0.85437	1.55786e-10	-0.615279	8.51383e-06
Il15ra	orange	1.49766	5.428e-13	1.32536	3.52483e-10
Serping1	orange	1.03549	1.12336e-14	0.896033	4.85242e-11
Kcnk5	orange	0.575608	0.000262135	0.84952	9.41869e-08
Parp3	orange	1.13895	1.09138e-11	1.25937	6.44522e-14
Frs3	red	-0.45931	0.0338091	-0.730929	0.000821627
Cd4	yellow	2.0688	1.90514e-06	3.26072	4.19013e-14
Twf2	orange	0.745739	8.94557e-05	0.39639	0.0519672
Ube2j2	orange	0.819412	7.15703e-07	0.724655	2.05736e-05
March5	orange	0.74264	2.4688e-08	0.70584	2.01499e-07
Ache	red	-1.55268	0.000122789	-0.524617	0.244837
Wfdc1	skyblue	-2.80521	1.20915e-21	-1.85273	6.23595e-10
Mx2	yellow	4.03589	9.88548e-51	3.73047	5.21795e-44
Poc1a	orange	1.30548	1.59624e-08	1.0416	1.39127e-05
Clec4n	orange	1.80118	3.14153e-05	1.46202	0.0010895
Slc17a9	orange	0.630121	0.000128338	0.611169	0.00031153
Pisd	orange	0.693543	2.7043e-05	0.710709	2.54824e-05
Celsr3	yellow	2.98346	2.57864e-05	1.70785	0.00922741
Cdca3	yellow	2.9493	3.0111e-19	3.1663	2.47153e-21
Fam132a	red	-0.529878	0.0104078	-0.676324	0.00130184
Mrps23	orange	0.687093	0.000672424	0.459907	0.0315839
Pigx	orange	0.870042	1.03226e-05	0.562573	0.00677079
Rsph3b	red	-0.76265	2.51063e-06	-0.733179	1.36298e-05
Park2	red	-0.755711	0.00747588	-0.600884	0.0399142
Slc22a3	skyblue	-1.1849	0.000259085	-1.36382	4.30395e-05
Acat2	red	-0.54715	0.015381	-0.627422	0.00618195
Lnpep	orange	0.621249	1.25765e-05	0.430387	0.00378691
Pde10a	orange	1.55856	0.000782859	1.46721	0.00198098
Smoc2	red	-0.678507	2.10701e-05	-0.290936	0.0921698
Mmp25	yellow	3.36367	1.56133e-14	2.84975	5.5357e-11
Hcfc1r1	red	-0.586499	8.89222e-06	-0.519573	0.000153937
Tnfrsf12a	yellow	2.54968	4.09989e-13	2.76239	4.63985e-15
Pkmyt1	orange	1.25972	2.10121e-08	1.20893	1.50548e-07
Slc25a27	red	-1.22652	0.000327652	-1.10172	0.00172844
Pla2g7	yellow	3.82216	1.96385e-19	3.59165	3.92683e-17
Cenpq	orange	1.38206	1.36345e-06	1.08107	0.000306007
Mut	red	-0.90627	4.6162e-05	-0.687685	0.00291295
Satb1	orange	0.127381	0.871329	1.87981	0.00525535
Sgol1	yellow	3.16755	6.60228e-16	3.70551	5.48166e-19
Slc29a1	red	-0.856404	6.50105e-13	-0.857583	8.5385e-13
Nfkbie	yellow	2.25691	1.82714e-19	2.18477	3.78864e-18
Tcte1	skyblue	-2.74628	3.35663e-15	-1.33419	0.000120567
Vegfa	red	-1.11154	1.21718e-09	-0.715679	0.000172627
Gtpbp2	orange	0.692961	8.02569e-09	0.720677	3.01781e-09
Enpp5	red	-1.24607	1.19404e-06	-0.953876	0.000328872
Cyp39a1	skyblue	-1.91014	1.07577e-06	-1.70748	2.09765e-05
Rsph9	red	-0.926636	1.25058e-05	-0.674602	0.00212163
Crip3	skyblue	-2.04413	0.000144921	-0.643199	0.273884
Guca1a	yellow	2.19688	0.00284771	2.11157	0.00590307
Bysl	orange	0.716546	0.00022702	0.709823	0.000375364
Trem2	yellow	4.05376	1.99874e-15	3.22009	6.33805e-10
Kif6	skyblue	-1.85522	4.38737e-13	-0.994389	2.43523e-05
Ppil1	orange	0.849087	1.46173e-08	0.668133	1.70762e-05
Pi16	skyblue	-1.55918	8.80451e-19	-0.781517	2.27625e-05
Fgd2	orange	1.6673	1.24219e-12	1.65993	2.45822e-12
Pim1	yellow	2.36666	6.63354e-46	2.39564	5.41186e-47
Glo1	red	-0.631204	3.01651e-06	-0.475665	0.000716176
Glp1r	skyblue	-2.30636	1.63346e-11	-1.82026	2.11795e-07
Rsph1	skyblue	-1.827	2.9292e-14	-1.26135	3.37828e-07
Tmprss3	black	5.19386	0.000498861	3.2322	0.011448
Cbs	skyblue	-1.7345	0.000387516	-0.905788	0.0784884
Cryaa	skyblue	-1.38062	0.016235	-1.52246	0.00984258
Epb41l3	red	-1.10136	8.90255e-10	-0.944444	3.46772e-07
Myom1	red	-0.680368	0.00131962	-0.579214	0.00834943
Emilin2	orange	1.13065	0.00263134	1.23266	0.00130537
Smchd1	orange	0.746331	1.76623e-07	0.681683	3.41389e-06
Ndc80	yellow	3.07661	6.18881e-22	2.74745	5.59375e-17
Clip4	orange	0.586613	0.000807469	0.550837	0.0022494
Lbh	red	-0.707318	1.46519e-08	-0.607374	2.13328e-06
Xdh	orange	1.77129	3.69579e-27	1.41407	1.70348e-17
Crim1	red	-0.994361	3.72842e-08	-0.614162	0.00114513
Vit	skyblue	-1.27079	0.000809691	-1.56601	7.97256e-05
Eif2ak2	yellow	2.16724	2.39913e-61	1.9535	1.06332e-49
Qpct	red	-0.682234	0.00044354	-0.586239	0.00398773
Man2a1	orange	0.820924	1.09711e-13	0.787937	1.68447e-12
Twsg1	red	-1.07871	7.38432e-11	-0.853366	5.34276e-07
Nrxn1	red	-1.32354	0.000765302	-1.03759	0.0128952
Atp6v0c	orange	0.731261	5.96887e-05	0.678052	0.00029914
Prss30	orange	1.69601	0.0020602	1.59	0.00393318
Prepl	red	-0.651439	3.0357e-06	-0.661994	3.12127e-06
Abca3	red	-0.827591	0.00338054	-0.424766	0.165163
Eci1	red	-0.835036	2.68e-09	-0.704671	9.76029e-07
Epas1	red	-0.959236	0.000326854	-0.745267	0.00724547
Spsb3	orange	0.456278	0.00421312	0.582775	0.000327783
C3	orange	1.33366	1.41068e-10	1.03215	1.41344e-06
Hn1l	orange	0.99826	0.000376485	1.08683	0.000147493
Tmem204	red	-1.33146	1.16732e-05	-1.11817	0.000359562
Tekt4	red	-1.17712	1.63139e-07	-0.643511	0.00555548
Sox8	skyblue	-2.16313	0.00019057	-0.765693	0.172552
Rgs11	skyblue	-1.94849	1.31652e-08	-1.16609	0.00104977
Itfg3	red	-0.625255	2.90104e-06	-0.464485	0.00081745
Bnip1	orange	0.618249	0.000102421	0.622642	0.000158655
Rfx2	red	-1.00425	2.86094e-12	-0.696834	1.92721e-06
Snrpc	orange	0.735703	7.16144e-08	0.726479	2.04101e-07
Anks1	red	-0.609236	2.29872e-09	-0.298273	0.00565549
Fkbp5	orange	2.11319	2.76883e-34	0.779377	2.19128e-05
Nudt12	red	-1.327	3.34911e-07	-0.892912	0.000821627
Bambi	red	-0.916811	1.46989e-08	-0.487055	0.00379168
Map3k8	orange	1.42088	2.95207e-16	1.2411	1.6094e-12
Tmem178	red	-1.1375	3.87186e-11	-0.890897	5.52163e-07
Pkdcc	red	-0.611249	0.00013295	-0.379549	0.0254511
Dync2li1	red	-1.22934	3.35663e-15	-0.909365	1.77138e-08
Zfp871	orange	0.651354	0.00339873	0.955678	2.13616e-05
Adamts10	red	-1.15584	6.88384e-09	-0.81779	7.69502e-05
Myo1f	yellow	2.46726	3.28515e-18	2.28784	1.28355e-15
Kifc5b	orange	1.61131	1.05245e-14	1.97723	5.51794e-20
Dtna	red	-0.824462	0.00352942	-0.636213	0.0310662
Cdh2	skyblue	-1.72706	7.39104e-05	-2.01766	5.4844e-06
Tapbp	orange	1.99666	5.04657e-25	1.82031	7.7593e-21
Wdr46	orange	0.683074	0.00040792	0.653073	0.00097615
Dsc2	red	-0.70627	0.0878756	-1.17201	0.00417826
Psmb8	yellow	3.01857	1.67703e-54	2.75485	2.01565e-45
Tap2	yellow	2.08309	4.87879e-75	1.97125	3.93853e-67
Btnl2	yellow	1.88928	0.000880492	2.08605	0.000696764
Tmem173	yellow	2.89256	2.10489e-35	2.77555	1.56182e-32
Slc23a1	skyblue	-1.62207	3.73042e-06	-0.899484	0.0141265
Etf1	orange	0.676466	1.72268e-06	0.494836	0.000761036
Gfra3	skyblue	-2.28352	4.33094e-05	-1.29176	0.0195719
C2	orange	2.02505	1.37129e-21	1.8082	5.65257e-17
Epb41l4a	red	-0.986346	3.31002e-09	-0.694332	6.04596e-05
Tslp	skyblue	-1.14455	0.000803182	-1.60579	8.9308e-06
Proc	skyblue	-3.5638	0.000177101	-2.22685	0.0121205
Csnk2b	orange	0.730612	2.2618e-11	0.466064	4.32768e-05
Lims2	red	-0.902034	0.00024354	-0.915428	0.000272643
Aif1	black	4.87843	9.25699e-42	4.58583	4.83119e-36
Ltb	orange	1.66048	1.17252e-10	1.54149	5.12276e-09
Tnf	black	5.17197	3.68746e-30	3.20393	1.32169e-14
Riok3	orange	0.645837	2.0938e-09	0.45635	4.41185e-05
Psors1c2	skyblue	-1.89801	0.00116824	-1.05202	0.0936931
Aqp4	red	-1.4677	2.05097e-06	-0.908629	0.00443407
Mrpl27	orange	0.591528	9.72288e-05	0.61199	9.31597e-05
Lama3	skyblue	-1.66761	3.50498e-07	-0.958851	0.00533826
Ttc39c	orange	1.63144	4.35833e-17	1.35333	7.13447e-12
Spry4	orange	0.901826	0.000135732	0.870677	0.000334186
Cabyr	orange	2.0795	2.07197e-05	0.691612	0.196604
Nr3c1	red	-0.713796	9.61755e-08	-0.451628	0.0012424
Mrps18b	orange	0.751994	0.00128006	0.713039	0.0028161
Pcdh12	skyblue	-2.5822	1.01427e-22	-1.62762	1.80719e-09
0610009O20Rik	red	-0.66134	3.07229e-05	-0.511926	0.0018487
Arap3	red	-1.01952	3.60659e-08	-0.791909	3.36806e-05
Trim26	orange	0.851677	2.008e-13	0.689994	5.83866e-09
H2-M5	skyblue	-1.77247	0.000141039	-0.961514	0.0447741
Myot	red	-1.08484	0.000860828	-0.654012	0.0601961
Dcp2	orange	0.927659	2.97768e-16	0.868703	3.18383e-14
Mal2	red	-1.05165	2.40632e-06	-0.548985	0.0204984
Ap3s1	orange	0.623435	0.000446295	0.574285	0.00180783
Hbegf	orange	1.14521	0.000193934	1.3086	2.79033e-05
Tcerg1	orange	0.903903	3.04224e-07	0.60632	0.000998738
Ppp2r2b	skyblue	-1.86823	3.04121e-06	-1.2832	0.00135555
Hsd17b4	red	-0.665625	1.26767e-06	-0.533461	0.000172717
Rab27b	red	-1.01586	2.08728e-06	-0.738186	0.000904678
Mbd2	orange	0.802002	2.68509e-07	0.713104	8.2132e-06
Sec11c	orange	0.692223	6.15477e-16	0.616926	1.30393e-12
Grp	red	-1.30531	0.00042859	-0.713092	0.0702288
Pmaip1	orange	1.42472	4.64498e-14	0.689556	0.000517805
Impa2	orange	1.2021	4.20899e-05	1.21276	5.6581e-05
Cidea	skyblue	-3.14308	0.00043235	-2.38146	0.0105399
Lox	orange	2.06109	5.068e-22	1.82228	2.59473e-17
Sncaip	skyblue	-1.72055	8.50835e-05	-1.83149	4.42903e-05
Ptpn2	orange	1.35564	4.1604e-19	1.26855	1.2767e-16
Cep192	orange	1.04569	5.63006e-15	0.889343	7.05083e-11
Me2	orange	0.926861	1.58449e-14	0.66733	8.64614e-08
Pcyox1l	red	-0.874287	6.39407e-12	-0.771527	2.8092e-09
Nars	orange	0.597081	2.2186e-05	0.521426	0.000327749
Fech	red	-0.615918	8.48636e-08	-0.416482	0.000506719
Lmnb1	yellow	2.08877	2.68809e-35	2.08366	9.31199e-35
C330018D20Rik	red	-0.222335	0.33137	-0.737851	0.000674457
Fbn2	skyblue	-2.26614	0.00135711	-0.926124	0.237233
Cd74	orange	1.26209	3.44412e-14	1.03327	1.22213e-09
Tcof1	orange	1.12765	1.15135e-11	1.06105	3.21294e-10
Camk2a	skyblue	-2.25655	5.45927e-09	-1.73062	1.54981e-05
Pdgfrb	red	-0.585322	0.00211361	-0.373923	0.0641596
Csf1r	orange	0.702994	0.00609414	0.419201	0.127145
Psat1	orange	1.89543	1.6813e-26	1.67303	9.83211e-21
Cndp2	orange	1.67197	2.21294e-13	1.42464	8.66444e-10
Cyb5a	red	-0.998074	1.80796e-07	-0.84572	1.71803e-05
Scgb1a1	skyblue	-2.15672	1.69514e-08	-1.14314	0.00458865
Anxa1	orange	0.8595	1.7792e-05	0.810865	7.87987e-05
Incenp	yellow	2.09062	3.49572e-23	2.17408	9.20451e-25
Rab3il1	orange	1.98747	9.6983e-16	1.86107	9.09898e-14
Fads2	red	-0.584923	0.00101907	-0.515736	0.00498627
Cd5	yellow	2.67346	5.91441e-25	2.9653	4.96095e-30
Cd6	yellow	3.92782	1.01264e-44	3.95887	3.92162e-45
Ms4a7	black	4.68463	9.43619e-13	4.35025	7.5549e-11
Ms4a4c	black	5.99696	6.1049e-48	5.82988	2.38716e-44
Ms4a6b	yellow	4.00905	4.05737e-45	3.70262	1.25948e-38
Ms4a6d	black	5.17471	2.1328e-19	4.6947	5.01903e-16
Mrpl16	orange	0.786387	1.99589e-05	0.425106	0.0310276
Fam111a	orange	1.66101	3.27995e-15	1.36597	2.64284e-10
Lpxn	yellow	3.64544	2.24911e-23	3.42578	1.7535e-20
Ostf1	orange	0.644986	9.48574e-10	0.452554	3.5336e-05
Trpm6	red	-0.619189	0.0022015	-0.232962	0.29938
Ms4a8a	yellow	2.76637	1.06732e-13	2.47204	5.23469e-11
Ccdc86	orange	1.47398	1.55187e-07	1.40183	1.05955e-06
Slc15a3	yellow	3.05758	3.82218e-16	2.87769	2.91654e-14
Fen1	orange	1.27855	0.000497188	0.868289	0.0258559
Syt7	red	-1.14004	2.71516e-06	-0.754226	0.00293358
Aldh1a7	skyblue	-1.66586	3.15108e-15	-1.10351	4.23716e-07
Lipo1	red	-0.451285	0.000538965	-0.621619	2.09721e-06
Otub1	orange	0.629333	3.38321e-05	0.458546	0.00374937
Cdc42bpg	red	-1.38375	1.24884e-06	-0.991152	0.000834055
Fas	orange	0.593239	0.000187017	0.225128	0.199376
Ak3	red	-0.834073	9.43309e-06	-0.870967	5.6068e-06
1700123I01Rik	yellow	2.93034	2.01229e-13	4.43469	1.46411e-21
Jak2	orange	1.12372	7.58142e-15	1.1166	1.63657e-14
Cdca5	yellow	3.1229	8.51563e-11	3.69104	1.14864e-13
Tnfrsf25	red	-1.24197	2.43463e-07	-1.0153	3.88638e-05
Kif20b	yellow	2.3627	1.61916e-21	2.65371	2.17663e-24
Vps51	orange	0.628379	0.00755766	0.546471	0.0223757
Htr7	yellow	3.70897	3.93817e-10	4.66111	1.61166e-13
Rpp30	orange	0.77652	7.36489e-06	0.56449	0.00192002
Ankrd1	orange	1.69072	2.04846e-06	1.14623	0.0020177
Pcgf5	orange	0.829631	5.26777e-10	0.610205	1.05888e-05
Mlana	skyblue	-0.753838	0.258966	-1.8801	0.0034814
Gldc	orange	1.88701	5.10799e-07	0.629092	0.121937
Mrpl21	orange	0.600673	0.000467702	0.403269	0.0262254
Pola2	orange	1.10036	7.58293e-13	1.013	8.01966e-11
Coro1b	orange	0.732702	9.03011e-07	0.510734	0.00100953
Cabp4	yellow	3.74933	1.34808e-06	3.07924	3.49249e-05
Banf1	orange	0.688829	0.000639022	0.605812	0.00370052
Pitpnm1	orange	1.15529	9.32315e-10	0.905974	3.07496e-06
Pold4	orange	0.654308	3.11766e-06	0.277745	0.0739688
Adrbk1	orange	0.87622	1.36315e-14	0.759238	5.34862e-11
Acy3	red	-0.934628	0.00179183	-0.757743	0.0147684
Doc2g	skyblue	-0.53512	0.305673	-2.24966	4.74851e-06
Rin1	orange	1.26026	1.35601e-06	1.53798	4.37023e-09
Pcx	red	-1.42332	5.74151e-07	-1.0015	0.000707246
Papss2	red	-0.663345	0.00183384	-0.660987	0.00240146
Peli3	skyblue	-1.93849	1.00802e-08	-1.5718	5.45574e-06
Ctsw	yellow	4.03753	2.50233e-44	3.44515	2.03084e-32
Smarca2	skyblue	-1.51181	1.05128e-13	-1.31837	1.87064e-10
Vldlr	red	-0.806885	0.000766076	-0.826993	0.000758884
Slc1a1	red	-1.0442	9.81927e-08	-1.07658	8.2723e-08
Ehbp1l1	orange	0.506837	0.0021429	0.659728	7.72101e-05
Ltbp3	red	-1.11233	2.02854e-09	-0.761226	7.74966e-05
Prdx5	orange	1.07972	3.66925e-06	0.895503	0.000200255
Vegfb	red	-1.14289	1.1553e-08	-1.0779	1.39077e-07
Fermt3	yellow	2.5429	4.3204e-23	2.36654	5.60115e-20
Rcor2	red	-1.09167	0.000813887	-0.476349	0.173986
Lgals12	skyblue	-2.71108	4.76538e-06	-2.02368	0.00086309
Gpam	red	-0.776809	8.0001e-05	-0.222722	0.315607
Cep55	yellow	3.57569	1.01309e-35	4.03125	2.74757e-37
Rbp4	skyblue	-2.4188	1.86802e-10	-1.56374	6.25112e-05
Plce1	red	-1.33143	7.68304e-08	-0.901951	0.000471008
Hells	yellow	2.61529	3.28515e-18	2.28959	1.17318e-13
Aldh18a1	orange	1.52992	4.48078e-12	1.5185	1.01298e-11
Tll2	skyblue	-4.47318	7.01818e-05	-1.81922	0.0829439
Pik3ap1	yellow	2.6682	8.49238e-13	2.44972	9.56113e-11
Lcor	orange	0.601381	0.216295	1.33579	0.00527732
Mxi1	red	-1.08194	7.11499e-06	-1.11588	5.50273e-06
Add3	red	-0.537345	0.000557153	-0.591627	0.000193129
Xpnpep1	orange	0.734433	4.35412e-17	0.546941	9.55963e-10
Arl3	red	-0.786667	2.57318e-08	-0.709105	1.05465e-06
Maoa	red	-1.20245	1.27893e-16	-1.0539	1.03083e-12
Nt5c2	orange	0.598382	0.000157006	0.456769	0.00551077
Msr1	black	5.97568	2.20401e-18	5.37128	4.41063e-15
5430427O19Rik	yellow	3.32089	1.04242e-14	2.81081	8.1073e-11
Gk	orange	1.00829	0.000456215	0.803183	0.0073869
Col17a1	red	-1.09309	2.97675e-05	-1.18936	8.37172e-06
Casp7	orange	0.776622	2.11335e-07	0.939846	4.18741e-10
Nhlrc2	red	-0.795231	3.6122e-11	-0.61678	5.62152e-07
Gfra1	skyblue	-2.16124	2.26829e-10	-1.19772	0.00063307
Hspa12a	red	-1.06486	3.54031e-09	-0.737287	7.36136e-05
Slc18a2	red	-0.441747	0.226669	-1.1783	0.000947701
Gcgr	skyblue	-2.14902	0.00835587	-0.737015	0.376197
Arhgdia	orange	0.629537	0.000386113	0.556607	0.00234005
Alyref	orange	1.01793	5.86209e-09	0.834806	3.53927e-06
Lrrc45	red	-0.819755	6.52926e-06	-0.620296	0.000986504
Cbr2	skyblue	-2.5228	2.03373e-06	-1.63533	0.00323872
Fasn	skyblue	-1.42623	0.000104356	-1.46536	9.55579e-05
Arhgap19	orange	1.44426	1.47961e-10	1.41099	7.94264e-10
Slc16a3	orange	0.865213	0.000216808	1.01872	1.91652e-05
Cd7	yellow	2.34136	3.80232e-19	2.39138	4.09741e-19
Sectm1a	black	7.18359	3.53211e-21	9.15129	1.91628e-12
Rab40b	red	-1.39921	4.29679e-06	-0.509629	0.114136
Ubtd1	orange	0.687424	0.000119135	0.768835	2.34588e-05
Fn3k	skyblue	-3.40712	1.9615e-07	-1.78938	0.00694634
Hoga1	orange	0.709948	6.65647e-05	0.764819	2.62557e-05
Loxl4	orange	0.708452	0.0180256	1.07905	0.00035416
Hps1	orange	0.715418	2.19843e-05	0.708282	4.17635e-05
Entpd7	orange	0.774281	0.000395612	0.920429	3.51329e-05
Dnmbp	red	-0.601447	1.34004e-07	-0.382187	0.00129302
Cpn1	skyblue	-1.9784	4.14602e-11	-1.1213	0.000264255
Cyp2c44	skyblue	-3.29195	0.0003309	-2.72142	0.000984792
Scd2	red	-1.17394	0.00142471	-0.917391	0.0167251
Peo1	red	-0.745462	1.60274e-09	-0.422709	0.00103874
Kazald1	skyblue	-1.63099	2.21282e-09	-1.30644	3.02409e-06
Nfkb2	orange	1.41191	2.34435e-12	1.35332	3.11167e-11
Fam120c	red	-1.16078	4.38343e-07	-0.68943	0.00393374
Apex2	orange	0.599425	0.000198406	0.302973	0.0799365
Tro	skyblue	-1.87527	2.0582e-07	-1.5977	1.16721e-05
Flnb	orange	1.22215	1.16669e-06	1.19901	2.9689e-06
Dnase1l3	yellow	2.87937	3.2522e-11	2.35872	1.04741e-07
Sat1	orange	0.959736	8.98259e-11	0.687425	7.07159e-06
Acot9	orange	0.771272	3.98927e-12	0.697477	7.59602e-10
Ptprj	orange	0.7028	0.00017168	0.658355	0.000625909
Banp	red	-0.778818	2.68408e-05	-0.684959	0.000348959
Atp10a	orange	1.19288	3.8495e-11	1.04843	1.04621e-08
Padi4	orange	0.615899	0.0902159	1.35512	0.000142872
Rdh5	red	-1.16387	4.34876e-05	-0.848329	0.00397459
Cd63	orange	0.845918	0.000565938	0.830471	0.000970255
Mmp19	orange	1.09102	0.00171323	0.814339	0.0252651
Rps26	orange	0.709873	5.4944e-13	0.589841	4.64199e-09
Pa2g4	orange	0.692852	1.00143e-05	0.552629	0.00066726
Esyt1	orange	1.03604	5.61401e-08	0.845152	1.69908e-05
Nabp2	orange	0.594568	0.000191065	0.336766	0.0479603
Aatk	red	-0.639346	1.45396e-05	-0.325134	0.0389981
Il23a	yellow	3.42117	0.000246046	3.27442	0.000214924
Prim1	orange	1.83082	1.40132e-21	1.2465	2.41377e-10
Nab2	orange	0.648953	0.000108164	0.692139	5.47784e-05
Shmt2	orange	0.893623	2.98555e-11	0.757186	3.86766e-08
Gli1	red	-1.37333	3.64958e-06	-0.72697	0.0201523
Katnal2	red	-1.01941	0.00348474	-0.306841	0.429448
Agap2	yellow	2.85732	1.06094e-32	2.73764	7.80636e-30
Pstpip2	orange	0.700733	0.0292722	1.13787	0.000378385
Crisp1	red	-1.59718	0.00144872	-0.646175	0.234321
Avil	red	-0.659439	0.00695188	-0.804939	0.00120855
Paox	orange	0.604436	0.000531493	0.425285	0.0205668
Adam8	yellow	2.33057	5.13887e-06	1.89193	0.000341513
Inpp5a	red	-0.611492	4.51718e-06	-0.615912	6.02364e-06
Psmd13	orange	0.832012	6.0014e-11	0.604819	4.3134e-06
Cox8b	skyblue	-2.14273	2.08074e-13	-1.90771	2.52425e-10
Ifitm5	orange	0.955668	0.00920152	0.229542	0.59052
Ifitm1	orange	1.26308	5.20371e-12	0.842677	9.06655e-06
Ifitm3	yellow	2.14252	1.9506e-35	2.09097	9.97199e-34
Drd4	yellow	3.60832	0.000119753	4.47426	0.000114958
Irf7	black	5.32735	1.87802e-98	5.06907	3.23709e-89
Pidd1	yellow	1.90822	1.35137e-17	2.14293	1.29454e-21
Rplp2	orange	0.667534	1.56326e-07	0.540826	3.808e-05
Tmem192	orange	1.18122	1.04511e-07	0.864369	0.000193898
Asl	orange	0.609463	4.91126e-06	0.517218	0.000180727
Gusb	orange	0.734729	0.000562149	0.444673	0.0497538
Phkg1	skyblue	-2.02197	6.77868e-05	-2.18202	2.59522e-05
Clybl	red	-0.866732	6.5328e-09	-0.756746	1.34376e-06
Tk1	yellow	2.09514	3.79928e-25	1.95139	1.34252e-21
Rbfox3	red	-0.244997	0.606254	-1.3331	0.00181078
Cbx2	red	-0.795464	0.000284696	-0.887048	6.00579e-05
Cbx8	red	-0.726156	0.000112028	-0.725571	0.000200228
Gaa	red	-0.745844	1.83488e-08	-0.598841	1.16303e-05
Nptx1	skyblue	-3.52389	5.17457e-49	-2.44328	5.4698e-25
Cpeb1	red	-0.616272	0.000214368	-0.602911	0.00039165
Tma16	orange	0.800872	0.00194604	0.961286	0.000260085
Map3k7cl	skyblue	-1.67904	2.67637e-10	-0.814858	0.00326568
Hprt	orange	0.687473	3.54629e-05	0.410841	0.0195843
Shisa5	orange	1.26432	1.96266e-18	1.17243	7.89008e-16
Col7a1	red	-0.997085	5.34773e-05	-0.489173	0.0652586
Arhgef9	red	-1.24714	2.03589e-06	-0.914912	0.000643367
Cnksr2	skyblue	-1.78305	0.00363062	-0.683674	0.279512
Rps6ka6	skyblue	-0.948912	0.0881532	-1.82641	0.00119507
Tmem47	red	-1.05517	5.72067e-09	-0.731073	9.99684e-05
March8	red	-0.629763	3.51767e-11	-0.441435	7.29974e-06
0610011F06Rik	red	-0.821444	1.63165e-05	-0.642632	0.00119278
Fam195a	red	-0.799202	9.37631e-05	-0.955835	7.35035e-06
Jmjd8	red	-1.11813	4.47838e-11	-0.783024	7.71352e-06
Fbxl16	red	-1.16957	1.56789e-05	-0.669862	0.0168153
Prps2	red	-0.639184	0.0031096	-0.722597	0.00103315
Sdc3	orange	0.787319	0.000301588	0.60774	0.0072998
Il6	black	5.14652	5.86791e-15	7.85107	2.45736e-16
Tyms	orange	1.56543	7.73139e-11	1.45619	3.31531e-09
Hspa4l	red	-1.45213	5.24306e-15	-1.00972	1.06907e-07
Plk4	orange	1.2849	1.63695e-07	1.54829	7.64322e-10
Jade1	red	-0.862817	1.12101e-06	-0.743348	4.56057e-05
D3Ertd751e	red	-1.11479	5.6863e-05	-1.1024	0.000100582
Itih5	red	-1.14534	0.000121309	-0.792223	0.0110193
Clec3b	skyblue	-2.38347	6.87451e-19	-1.54844	2.31686e-08
St8sia2	skyblue	-1.98668	1.87638e-06	-1.29806	0.00271131
Slc25a10	red	-0.621974	4.37586e-05	-0.51326	0.00110065
Rassf3	red	-1.22263	8.93588e-12	-0.927482	4.94738e-07
Ccr1	yellow	4.05552	1.85162e-24	4.26586	9.57292e-27
Nrp1	red	-1.07013	6.34408e-11	-0.867034	2.44223e-07
Homer2	red	-1.48746	7.56212e-07	-0.707171	0.0286885
Dhtkd1	skyblue	-1.57797	0.00385837	-1.19519	0.033056
Pdgfa	red	-1.06241	5.04283e-11	-0.873426	1.4858e-07
Cplx2	red	-0.86412	2.39335e-06	-0.506806	0.00821226
Nop16	orange	0.568612	0.00257934	0.63642	0.000993903
Tspan17	red	-0.652143	1.69422e-08	-0.612363	2.35789e-07
Hk3	black	5.29987	7.23903e-52	5.39745	2.78096e-53
Smad7	red	-0.653041	1.06065e-08	-0.567628	1.15092e-06
Myo5b	red	-0.759221	0.00322209	-0.38978	0.16243
Casp12	orange	0.791785	1.1763e-10	0.821849	2.91319e-11
Casp1	yellow	2.30348	2.4351e-15	2.21885	4.92704e-14
Kbtbd3	red	-1.39945	1.60052e-05	-0.730987	0.0361691
Rp1	skyblue	-2.95285	2.42775e-12	-2.01583	1.96758e-06
Sox17	red	-0.70803	3.06352e-07	-0.797625	1.1967e-08
Adhfe1	red	-0.968671	0.00031801	-0.822218	0.00304561
Ppp1r42	skyblue	-2.30967	0.000686418	-1.8663	0.0062426
Stau2	red	-0.843897	1.36577e-05	-0.747446	0.000181594
Rdh10	red	-0.81015	3.51178e-11	-0.324794	0.0124819
Paqr8	red	-0.779548	1.85162e-07	-0.308237	0.0579507
Eya1	skyblue	-1.54471	5.63375e-08	-0.860412	0.00508614
Tmem14a	skyblue	-1.45443	3.57112e-08	-1.56946	6.85098e-09
Gsta3	skyblue	-1.48147	0.000311358	-1.23338	0.00369034
Gm4956	skyblue	-1.64534	0.000141522	-1.42442	0.00138858
Slco5a1	skyblue	-1.59372	5.71078e-08	-1.302	3.77626e-05
Idh1	red	-0.874035	1.0747e-09	-0.552494	0.000211515
Mdh1b	skyblue	-2.47524	6.88797e-08	-1.36005	0.00348952
Eef1b2	orange	0.650667	1.01094e-06	0.443519	0.00139985
Rftn2	red	-1.30693	3.21004e-05	-1.09943	0.00068976
Wdr75	orange	0.582185	0.000114119	0.385511	0.0152245
Ikzf2	orange	1.3125	4.42168e-07	0.917609	0.000664114
Lancl1	red	-0.701425	4.45087e-07	-0.4449	0.00219887
Icos	black	5.61394	3.46529e-39	5.12221	1.75578e-34
Ctla4	black	7.18182	2.45037e-52	6.78987	6.06961e-53
Cd28	yellow	3.57918	2.72368e-10	3.11495	4.48603e-08
Wdr12	orange	0.675463	0.000408867	0.705707	0.000331349
Nop58	orange	1.32106	2.01922e-11	1.105	4.68827e-08
Stradb	red	-0.713041	0.00486065	-0.456484	0.0903679
Casp8	orange	1.48928	3.38746e-14	1.28302	1.41721e-10
Cflar	orange	0.626211	8.11415e-08	0.563443	2.42699e-06
Sgol2a	yellow	2.39211	4.52279e-10	2.62672	4.97357e-10
Col5a2	orange	0.720828	0.0247061	0.873514	0.00715021
Col3a1	orange	0.614301	0.0693317	1.06642	0.00139667
Tex30	orange	1.23626	2.10802e-09	0.91914	2.99796e-05
Slc9a2	skyblue	-1.70838	5.45187e-05	-0.911345	0.0391713
Il18rap	yellow	3.36988	1.38097e-42	3.37396	2.36278e-42
Il1rl1	orange	0.857652	4.0339e-06	0.811445	2.62557e-05
Il18r1	orange	0.960402	1.09621e-07	1.03732	1.45104e-08
Il1r2	yellow	2.29171	1.88814e-08	2.55843	5.67317e-10
Chst10	orange	1.06545	0.00583843	1.79549	5.42647e-06
Mrpl30	orange	0.631613	0.000160323	0.522982	0.00264051
Mitd1	orange	1.90508	7.04933e-30	1.61363	1.59849e-21
2010300C02Rik	red	-1.18978	5.27538e-09	-0.785227	0.00020085
Stk17b	orange	1.5646	4.46612e-20	1.34954	6.56979e-15
Pms1	orange	0.961434	0.00583216	0.946508	0.0083065
Inpp1	orange	1.00426	1.05958e-22	0.887203	8.68279e-18
Stat1	yellow	2.32873	4.33416e-39	2.40935	1.12286e-41
Nabp1	orange	0.817491	1.68388e-10	0.808813	5.40272e-10
Tmeff2	skyblue	-2.04409	1.39427e-18	-1.59162	2.64988e-11
Mgat4a	orange	1.09832	7.50806e-10	0.882774	1.43736e-06
Zap70	yellow	3.02393	2.17255e-66	2.80664	6.29566e-57
Sema4c	orange	0.894988	5.50411e-07	0.837048	4.61233e-06
Ptpn18	orange	0.660484	1.06132e-05	0.525885	0.000782835
Prim2	orange	1.3802	1.60606e-15	1.1287	2.45105e-10
Ogfrl1	orange	0.937649	3.48313e-06	0.526349	0.0139972
Ccl20	black	6.18445	1.89673e-11	5.87202	4.83362e-10
Cyp27a1	red	-0.740294	0.00181734	-0.670696	0.00620267
Plcd4	red	-1.48083	3.91766e-06	-0.703521	0.0466544
Rqcd1	orange	0.767894	2.43284e-06	0.567943	0.000798009
Slc11a1	yellow	3.2993	4.8957e-10	3.16176	4.26297e-09
Pnkd	red	-1.18817	7.10597e-07	-1.11297	5.77213e-06
Cxcr2	yellow	2.61261	5.7433e-12	2.29293	1.22471e-09
Igfbp5	skyblue	-1.51336	1.10997e-17	-1.23208	7.55197e-12
Bard1	yellow	2.56381	1.36953e-11	2.21819	9.05361e-09
Ankzf1	red	-0.490901	0.00248536	-0.627878	0.000128915
Dnajb2	red	-0.79361	4.86833e-09	-0.600222	1.86788e-05
Speg	red	-0.974322	4.48912e-09	-0.75207	1.18451e-05
Des	red	-0.934743	4.6565e-06	-0.538773	0.0123895
Obsl1	red	-0.699788	0.00043913	-0.68315	0.000826503
Sp100	orange	1.87183	4.10901e-79	1.81316	5.16342e-74
2810459M11Rik	skyblue	-2.80678	0.00609757	-1.79466	0.0786753
Ncl	orange	1.00168	1.34586e-09	0.808753	1.92263e-06
Nmur1	skyblue	-1.96611	0.000146264	-1.98201	0.000267234
Eif4e2	orange	0.601612	4.6641e-05	0.516857	0.000717704
Ngef	skyblue	-1.7422	1.86224e-11	-1.06735	7.19701e-05
Gpr35	yellow	3.11133	2.24404e-21	2.97017	1.88437e-19
Pask	orange	1.58216	2.35964e-06	1.45615	2.03767e-05
Bok	red	-0.631103	0.00222414	-0.556077	0.00901121
Dtymk	orange	0.582562	6.38117e-05	0.373676	0.0153439
Pdcd1	black	7.79195	1.80533e-66	6.52464	6.91906e-55
Inpp5d	orange	1.2063	7.40199e-14	0.931952	1.72818e-08
Iqca	skyblue	-2.83654	1.00104e-07	-2.03256	0.000193111
Rab17	skyblue	-1.6395	4.32579e-05	-1.51096	0.000392593
Lrrfip1	orange	0.537554	0.00113006	0.655401	9.08e-05
Scly	orange	0.808373	1.04521e-13	0.624079	2.22671e-08
Klhl30	skyblue	-1.38652	6.84604e-06	-1.3796	2.40384e-05
Tnfrsf11a	yellow	2.24665	1.53984e-07	1.86091	2.43048e-05
Pam	skyblue	-1.29435	0.00055278	-1.61659	2.03165e-05
Actr3	orange	1.43961	5.61215e-15	1.2352	4.36336e-11
Tmem163	red	-0.748376	0.0136021	-1.00954	0.000965399
Mcm6	orange	1.62826	4.80376e-27	1.37813	1.8504e-19
Rgs1	black	5.30561	5.20734e-28	4.17089	1.77372e-19
Nifk	orange	0.735204	6.65189e-05	0.688504	0.000299068
Epb41l5	red	-1.04799	3.76649e-09	-0.687539	0.000205512
Ptpn4	red	-0.747978	0.000160997	-0.717982	0.000474002
Steap3	skyblue	-1.55041	5.73278e-32	-1.37437	7.05085e-25
Ptprc	yellow	2.47693	6.67104e-54	2.50501	7.14913e-55
Cd55	red	-1.46431	4.58587e-17	-1.01722	1.28947e-08
Pigr	orange	-0.375102	0.108554	0.704808	0.00194957
Il24	black	6.76803	6.32874e-05	5.75051	0.00102342
Gpr37l1	skyblue	-2.05044	7.25256e-05	-1.22509	0.0267181
Ube2t	orange	1.61483	1.91468e-10	1.72415	5.78264e-11
Rassf5	orange	1.21681	6.17283e-13	1.09902	1.61892e-10
Rab29	orange	0.795795	5.84806e-08	0.58958	0.000122021
Lrrn2	red	-1.29741	0.00030491	-0.925178	0.0148382
Pik3c2b	red	-0.946224	8.23714e-11	-0.504392	0.00100761
Ppfia4	orange	2.04436	2.81239e-09	1.66453	2.74626e-06
Myog	skyblue	-2.85104	8.55309e-05	-2.4387	0.0032624
Tor1aip1	orange	0.864733	3.2271e-14	0.702316	1.67006e-09
Mr1	red	-0.599492	7.96886e-06	-0.495426	0.000317332
Rgs16	yellow	3.93351	8.99251e-38	4.03774	5.75884e-38
Ncf2	yellow	2.09407	2.79387e-13	1.81508	4.97357e-10
Adck3	red	-1.34108	1.40365e-06	-1.13795	7.32195e-05
Cdc42bpa	red	-0.84242	2.21696e-06	-0.71604	9.30867e-05
Tfb2m	red	-0.724919	4.77422e-07	-0.757092	2.64395e-07
Kif26b	skyblue	-1.9792	1.25168e-12	-1.68563	3.17017e-09
Efcab2	red	-1.16961	1.82898e-05	-1.18823	2.19128e-05
Trp53bp2	red	-1.07964	1.13512e-09	-0.824594	6.52792e-06
Srp9	orange	0.649308	1.05522e-07	0.410678	0.00136079
Rgs7	skyblue	-3.02173	4.48418e-05	-2.65773	0.000862103
Spta1	skyblue	-0.9076	0.119425	-2.41959	0.000158511
Mnda	black	5.61382	1.02511e-45	5.26488	3.64905e-40
Cfap45	red	-0.771407	3.92874e-05	-0.31008	0.128463
Slamf9	yellow	3.41768	2.6885e-09	2.83731	1.50644e-06
Vangl2	red	-0.822705	2.179e-06	-0.609512	0.000732896
Uck2	orange	0.710335	0.000183334	0.783356	5.18429e-05
Dusp27	skyblue	-1.37696	1.46478e-08	-1.14979	1.09503e-05
Mpc2	red	-0.546638	0.000127442	-0.593804	5.02216e-05
Xcl1	black	4.55111	1.63705e-15	4.57392	3.33349e-12
Dpt	red	-1.1303	7.50147e-12	-0.862852	3.83428e-07
Atp1b1	red	-0.606649	0.000457989	-0.245602	0.196972
Ccdc181	red	-0.692533	0.000142727	-0.589928	0.0016643
Selp	yellow	2.59477	1.45619e-22	3.02213	6.23333e-30
Sell	yellow	2.10996	1.1737e-38	2.37623	2.85914e-48
Sele	orange	1.99827	0.000556779	1.74481	0.00288814
Scyl3	orange	0.663439	5.79709e-06	0.571224	0.000134987
Kifap3	red	-0.929309	3.1381e-08	-0.907907	1.14098e-07
Prrx1	red	-0.890837	2.52098e-07	-0.572923	0.00159921
Sec16b	red	-0.777847	1.15464e-05	-0.623455	0.00075317
Abl2	orange	1.08314	4.45591e-08	0.879157	1.64764e-05
Cenpf	yellow	2.67631	1.21216e-20	3.28665	8.60455e-28
Esrrg	skyblue	-2.01186	4.19171e-05	-2.32435	4.16651e-06
Spata17	skyblue	-1.48003	0.000112567	-1.18989	0.00198098
Cr2	skyblue	-1.7924	0.00333565	-1.56426	0.0160541
Nek2	orange	1.27255	1.54286e-05	1.3837	3.60885e-06
Tmem206	red	-0.568353	0.000634484	-0.697171	5.2558e-05
Atf3	yellow	3.2582	4.42143e-85	2.48986	5.37878e-52
Batf3	yellow	2.82267	4.57355e-22	2.71445	1.08358e-19
Irf6	red	-0.894007	8.39324e-06	-0.510023	0.0161169
Plxna2	orange	0.797592	3.25776e-07	0.585031	0.000296115
Suv39h2	orange	1.51904	0.000184436	1.32129	0.00157488
Dclre1c	orange	1.42771	7.01885e-15	1.18064	2.23839e-10
Cfap126	skyblue	-1.69864	1.0181e-13	-1.10154	2.55461e-06
Meig1	skyblue	-2.10302	9.94853e-11	-0.991446	0.000974948
Fam107b	orange	0.840261	1.89353e-09	0.877828	5.75833e-10
Fcgr2b	yellow	3.16646	8.33233e-27	3.10828	1.00207e-25
Frmd4a	red	-0.480305	0.000813055	-0.589331	5.0232e-05
Mcm10	yellow	2.93318	5.52896e-25	3.3604	8.65181e-30
Ddr2	red	-0.78203	5.21518e-14	-0.465265	1.81047e-05
Hsd17b7	orange	0.963745	0.000660859	0.952871	0.00102349
[truncated: 5,496 more rows]

## Sheet: DEG KO IAV vs WT IAV
Supplementary Table 1: Differential Gene Expression Analysis
gene	Inf_KOvsWT_log2fc	Inf_KOvsWT_padj
Cnn1	1.00248	0.00330276
Cadm3	0.883887	0.0018494
D130043K22Rik	1.2922	0.00760051
Kif19a	1.008	6.21956e-05
Fer1l4	1.62534	0.00628637
Celsr1	0.610148	0.00420948
Dnah11	1.23367	0.00393742
Myh11	0.930376	4.81892e-05
Ccdc170	1.78418	1.36625e-08
Cfap54	1.37391	0.000392669
Gabrp	1.02217	0.00307499
Fam84a	0.913234	1.73957e-06
Gas2l2	1.22181	0.00803721
Unc79	2.16218	0.0018024
Fos	1.25053	0.00734005
Mak	0.989872	0.00396123
Dnah12	1.34842	0.000153775
4930562C15Rik	1.30789	7.96576e-05
Spag6	1.37598	0.00019251
Clic6	1.43891	3.94915e-07
Nr4a1	1.00583	0.00396123
Lrrc71	1.10159	0.00256103
Tcte1	1.82268	4.81892e-05
Kif6	1.35834	4.81892e-05
Pi16	0.694201	0.00687233
Gfra1	1.44106	0.00256103
Pigr	1.35604	1.33334e-07
Meig1	1.40444	0.00274345
Tyro3	0.681685	4.11068e-05
Ttc39a	0.807903	0.00396123
Ccdc30	0.921659	0.00787417
Tspan1	1.2166	3.94915e-07
Trp73	1.05051	0.00520818
Spata18	2.02642	4.38464e-08
Cckar	1.04917	0.00514114
Wdr66	1.01023	0.00424633
Grip2	1.07634	0.00889872
Atp2b2	1.92431	0.00110714
Col4a6	1.06865	0.00591914
Gabra3	0.90088	0.00274345
Drc7	1.34788	4.38464e-08
Dnaaf1	1.09371	0.00158089
Tmem231	0.763128	0.00728814
Lca5	0.970698	4.43374e-07
Ttc21a	1.46204	3.94915e-07
Acpp	1.09146	0.00396123
Cdhr4	1.04353	0.00150558
Acsm1	1.15954	0.00011434
Atp2c2	0.954461	0.000174401
Dnaic2	0.868051	0.00887914
Nek11	1.24561	0.00628637
Foxa1	0.733254	4.81892e-05
Ccdc180	0.978935	0.00118635
Muc20	0.945184	4.35756e-05
Cdhr3	1.43045	0.00274345
Shank2	1.38002	4.11068e-05
Ccdc33	1.28758	0.00498704
Dlec1	1.88554	0.000464998
Scube3	1.04062	3.31342e-05
March4	1.33363	0.000327728
Prdm16	0.615647	0.00490445
Rsph4a	1.67838	1.44167e-05
Ccdc40	0.980778	0.00396123
Ccdc114	0.619966	0.00396123
Cyp2s1	0.852657	0.00711302
Cep126	1.09996	0.00263319
Entpd3	0.885723	0.00889872
Gck	1.22258	0.00834981
Mgat3	1.21242	0.000284081
Tmem212	0.988188	0.00681287
Ubxn10	1.3402	0.000422825
Capn13	3.24526	0.00975951
Ccdc60	1.54145	0.000167834
Rassf9	0.8344	0.00537977
Fam179a	0.89368	0.00135823
Kcnrg	1.25043	0.00105702
Ccdc108	1.26917	0.00381577
BC048546	1.44562	8.28278e-05
Eno4	1.5133	0.000432313
Fbxl13	1.564	0.00620471
Cfap46	1.32187	4.11068e-05
Gm867	0.807305	0.00591914
Ccdc121	1.61593	7.16633e-05
Ankrd37	-1.02475	0.00787417
Gprc5c	0.738435	0.00490445
Fhad1	0.895699	0.000163014
Spag16	1.57792	0.00396123
Ptprn2	1.33527	0.00261603
Dnah9	1.3758	0.00396123
Fxyd2	2.56027	0.00123438
Actg2	0.846202	0.00681287
Hydin	2.03811	5.73983e-07
Intu	1.20118	0.00995939
1700112E06Rik	1.56239	0.00275766
Ccdc146	0.996257	0.00671446
Muc5b	2.51982	0.00101085
Kndc1	1.5053	0.00216159
Myo1h	1.26542	0.00628637
Ptprz1	0.933654	0.00354809
Ldlrad1	1.55277	0.00158089
2410004P03Rik	0.862619	0.00197471
Gm10382	1.30549	0.00681287
Catip	0.96825	0.000846656
Ccdc162	1.14841	0.00138236
Rsph10b	1.26434	0.00537977
Erich3	1.60919	7.29243e-11
Klhdc7a	1.16757	0.000319888
Ccdc13	1.22947	0.00393742
Gm20661	1.45537	4.12568e-05
1700101E01Rik	1.21305	0.00110714
Gm281	1.82035	0.00307499
AC149090.1	-0.676326	0.00399865
Gm26804	-2.33818	0.00514114
Gm28729	1.22402	0.00324679
C530043A13Rik	3.37986	3.77447e-05
Lhb	1.13587	0.00361511
Pcdhga9	1.26254	0.00234357
Gm626	1.73317	0.00274345
C230072F16Rik	1.73857	0.00834981

## Sheet: DEG KO Mock vs WT Mock
Supplementary Table 1: Differential Gene Expression Analysis
gene	Mock_KOvsWT_log2FC	Mock_KOvsWT_padj
Hif3a	1.17983	8.05145e-07
Doc2b	1.95493	4.21793e-06
Fos	1.36937	0.00970924
Bcl6	-0.585701	0.0032989
Fkbp5	1.12619	8.24507e-08
Atf3	0.744294	0.00970924
Il1b	1.4458	0.0032989
Pdha1	1.15427	2.5285e-08
Lrrn1	-1.31673	0.00642182
Traf3ip3	-0.668805	0.00931898
1700112E06Rik	2.86717	1.15607e-09
Klra7	-2.07247	0.00307587
Pisd-ps1	-0.643883	0.00931898
Mir142hg	-1.07837	0.00931898
Gm15446	-6.19164	4.51044e-22
AC149090.1	-1.09077	2.5285e-08
